# Supplementary material for: Universal nanohydrophobicity predictions using virtual nanoparticle library
Source: J Cheminform. 2019 Jan 18;11:6. doi: 10.1186/s13321-019-0329-8 (PMC6689884; doi:10.1186/s13321-019-0329-8)
Supplement: Supplementary file 1 — Additional file 1. Python codes for the calculation of nanologP. [file 13321_2019_329_MOESM1_ESM.py]

try:
    import urllib.request as urllib2
except ImportError:
    import urllib2
from matplotlib.colors import hex2color, rgb2hex
import struct

import os.path
import math


def GetColor3(hex_color):
    #print(hex_color)
    try:
        tt=struct.unpack('BBB',bytes.fromhex(hex_color))
    except:
        return((0,0,1))
    return(tt)

def ColorMap(r,fName):
#Input paramerters
#radium in angium
#29.5 in this test case
#file name
    color=dict()
    allLines=[]
    radius=[]
    file=open(fName,'r')
    for line in file:
        #'#gvertex 346818 color ix x r y r z r nx r ny r nz r'
        if '#gvertex' in line and 'color ix x r y r z r nx r ny r nz r' in line:
            break
    for line in file:
        if 'tag t value *' in line:
            break
        tmp=line.strip().split()
        allLines+=tmp
    if len(allLines)%7 != 0: 
        print('Length of color map is not devidable by 7! Check!')
    for i in range(0,len(allLines),7):
        currR=(float(allLines[i+1])**2+float(allLines[i+2])**2+float(allLines[i+3])**2)**0.5
        radius.append(currR)
        #only consider all points out of the Au core        
        if currR >= r-1:
            if allLines[i] in color:
                color[allLines[i]][0]+=1
            else:
                color[allLines[i]]=[1,'',[0,0,0]]
                color[allLines[i]][2]=list(GetColor3(allLines[i]))
                col3=color[allLines[i]][2]
                maxColor=color[allLines[i]][2].index(max(color[allLines[i]][2]))
                cnt=col3.count(max(color[allLines[i]][2]))
                if maxColor == 0 and cnt == 1:
                    color[allLines[i]][1]='Red'
                if maxColor == 1 and cnt == 1:
                    color[allLines[i]][1]='Green'
                if maxColor == 2 and cnt == 1:
                    color[allLines[i]][1]='Blue'

    file.close()
    out=open(fName+'_color.txt','w')
    for key in color:
        out.write(key+'\t'+str(color[key][0])+'\t'+color[key][1]+'\t'+str(color[key][2][0])+'\t'+str(color[key][2][1])+'\t'+str(color[key][2][2])+'\n')
    out.close()
#    out2=open(fName+'_radius.txt','w')
#    for key in radius:
#        out2.write(str(key)+'\n')
#    out2.close()


def LogGreenRedRatio(fName):
    file=open(fName, 'r')
    green=0
    red=0
    for line in file:
        tmp=line.strip().split('\t')
        if tmp[2] == 'Green':
            green+=int(tmp[1])
        elif tmp[2] == 'Red':
            red+=int(tmp[1])
    #print(green, red)
    if red == 0:
        return('+')
    if green == 0:
        return('-')
    return(math.log(green/red))
   
     
def LogGreenRedWeightedRatio(fName):
    file=open(fName, 'r')
    green=0
    red=0
    greenT=0
    redT=0
    for line in file:
        tmp=line.strip().split('\t')
        if tmp[2] == 'Green':
            green+=int(tmp[1])
            greenT+=int(tmp[1])*(math.log(int(tmp[4])+1)/math.log(16)-math.log(int(tmp[3])+1)/math.log(16))
        elif tmp[2] == 'Red':
            red+=int(tmp[1])
            redT+=int(tmp[1])*(math.log(int(tmp[3])+1)/math.log(16)-math.log(int(tmp[4])+1)/math.log(16))
    #print(green, red)
    if red == 0:
        return('+')
    if green == 0:
        return('-')
    return(math.log(greenT/redT))
        
def LogGreenRedWeightedRatio2(fName):
    #used
    file=open(fName, 'r')
    green=0
    red=0
    greenT=0
    redT=0
    for line in file:
        tmp=line.strip().split('\t')
        if tmp[2] == 'Green':
            green+=int(tmp[1])
            greenT+=int(tmp[1])*(int(tmp[4])-int(tmp[3]))
        elif tmp[2] == 'Red':
            red+=int(tmp[1])
            redT+=int(tmp[1])*(int(tmp[3])-int(tmp[4]))
    #print(green, red)
    if red == 0:
        return('+')
    if green == 0:
        return('-')
    return(math.log(greenT/redT))


            
#r=29.5
#fName='tst.moe'
#tst=ColorMap(r,fName)
#ratioDesc=RedGreenRatio(fName+'_color.txt')
#print('red/green',ratioDesc)
            
        
        
        
table=open('list.txt','r')
desc=open('logGR_Ratio_weighted2.txt','w')
desc.write('num\tElogP\tlogG/R\n')
for line in table:
    print(line.strip())
    tmp=line.strip().split('\t')
    if os.path.isfile(tmp[0]+'_lipophilicity.moe') :
        tst=ColorMap(float(tmp[1]),tmp[0]+'_lipophilicity.moe')
        desc.write(tmp[0]+'\t'+tmp[2]+'\t'+str(LogGreenRedWeightedRatio2(tmp[0]+'_lipophilicity.moe_color.txt'))+'\n')
table.close()
desc.close()
