# Supplementary material for: Universal nanohydrophobicity predictions using virtual nanoparticle library
Source: J Cheminform. 2019 Jan 18;11:6. doi: 10.1186/s13321-019-0329-8 (PMC6689884; doi:10.1186/s13321-019-0329-8)
Supplement: Supplementary file 2 — Additional file 2. Python codes for the calculation of nanologP. [file 13321_2019_329_MOESM2_ESM.py]

# gnprep - golden nanoparticles (GNPs) preparation for computational modeling
# By: Alex Sedykh
# Last updated: 10/07/2015
# Purpose: In all SDF blocks, clear any information in line 2 (replaced with CRLF), and remove user-specified fields.
# Arguments: 
# 	sdfile - name of input SDF file with ligands
# 	sdf file should contain fields about nanoparticle's id, radius and #ligands
#	NB: if consecutive ligand records have the same gnp id and diameter, they will be applied to the same nanoparticle
#	NB:	first two atoms of each ligand are assumed to be linkers (e.g., sulfur), the third will be used as an anchor for proper rotation
#
# Output: 	New PDB written to the same directory as the input file, named using original file name with "_gnp" appended
#	NB:		SDF has a limit on #atoms: <1000
#
# Example usage:
#		python gnprep.py your.sdf
#	or call with additional keywords to specify names of SDF fields where data is stored:
#		python gnprep.py your.sdf D-field ID-field N-field

import os, re, sys, string, math, random
import os.path


#atom data
x = []
y = []
z = []
el= []

#bond data
id1 = []	#first atom id
id2 = []	#second atom id
btype = []	#bond type

#GNP data
#a = 4.085
a = 3
R = 0					#radius of the current GNP
gnpID = 0				#ID of the currentGNP
PrevMode = False;		#special mode for GNPs with mixture of ligands
gx = []
gy = []
gz = []

#sequence of Au atoms that can be connected
rFCC = [-1,-1,1, 0,-1,0, 1,-1,1, 1,0,0, 1,1,1, 0,0,1, -1,1,1, -1,0,0, -1,-1,-1, 0,0,-1, -1,1,-1, 0,1,0, 1,1,-1, 1,-1,-1]

def fix (fnum):
	return int(math.ceil(fnum))
	
def dist (x1,y1,z1, x2,y2,z2):
	dd = (x1-x2)*(x1-x2) + (y1-y2)*(y1-y2) + (z1-z2)*(z1-z2)
	return math.sqrt(dd)

def scalar (x1,y1,z1, x2,y2,z2):
	vprod  = x1*x2
	vprod += y1*y2
	vprod += z1*z2
	return vprod
	
def sketch_gnp (r, hollow):
	#for a given radius in Anstroem, stores coordinates of sublattice that fit into it, 
	#assuming FCC configuration with  4.085 edge
	#if hollow is true, only unit cells at the surface are kept
	#
	#NB:	stored coordinates are in relative units of #edges from the central cell [0,0,0], 

	global a
	
	global gx
	global gy
	global gz

	#re-initialize
	gx = []
	gy = []
	gz = []	
	
	gn = 0		#count number of gold atoms created
		
	ic = fix( r / a)	
	
	#use cubic grid
	edge = range(-ic, ic+1)
	
	#---dbg
	print ("a=", a, " r=", r, " ic=", ic, "\n");
	
	for xc in edge:
		for yc in edge:
			for zc in edge:
				dst = math.sqrt(xc*xc+yc*yc+zc*zc)
				
				if dst > ic:
					continue;
		
				dst += 1.0
				if hollow and dst < ic:
					continue;
					
				gx.append(xc)
				gy.append(yc)
				gz.append(zc)
				gn += 1
	return gn

def	cellindex(leg, cx, cy, cz):
	ix = cx + leg
	ix *= 2*leg
	ix += cy+leg
	ix *= 2*leg
	ix += cz + leg
	return ix

def write_gnp (pdb):
	global rFCC
	global a
	global R
	global gx
	global gy
	global gz
	
	k = 0.5*a
	
	maxn = 2*int( fix( R / a) )
	maxi = 2*maxn
	chex = [0 for i in range((maxi+1)**3)]

	atomi= 0
	#debug
	#print (len(gx), len(gy), len(gz), "\n")
	#print (len(rFCC), len(range(14)), "\n")
	
	for ci in range(len(gx)):				
		for au in range(14):
			currx = 2*gx[ci] + rFCC[3*au]
			curry = 2*gy[ci] + rFCC[3*au+1]
			currz = 2*gz[ci] + rFCC[3*au+2]
			chexi = cellindex(maxn, currx, curry, currz)
			
			#skip writing if that atom position has been covered by other unit cells
			if chex[chexi]== 0:
				atomi += 1
				chex[chexi] = atomi
				
				aid = str(atomi).rjust(5, ' ')
				rid = str(ci+1).rjust(4, ' ')
				crds = "%8.3f%8.3f%8.3f" % (k*currx, k*curry, k*currz)
				pdb.write("HETATM" +  aid + "  AU  GNP A" + rid + "    " + crds + "  1.00  0.00          AU  \n")
				
			#else:
				#pdb.write("CONNECT....\n")
				
	#returns id of last written atom					
	return atomi
		
	
	
def load_ligand (sdf, fsize, fid, fn):
	#reads one ligand and returns its count on the nanoparticle, resets nanoparticle if its id and R do not match with previous
	global x
	global y
	global z
	global el
	global id1
	global id2
	global btype
	
	global PrevMode
	global R
	global gnpID

	#re-initialize
	x = []
	y = []
	z = []
	el = []
	id1 = []
	id2 = []
	btype = []
		
	nlig = 0	#to return this ligand count
	tID = 0
	
	#skip first three lines
	sdf.readline()
	sdf.readline()
	sdf.readline()
	
	#read atom and bond counts
	cLine = sdf.readline()
	if len(cLine) < 6:
		return 0;
		
	natoms = int( cLine[:3].strip() )
	nbonds = int( cLine[3:6].strip() )
	
	#read list of atoms
	for i in range(natoms):
		cLine = sdf.readline()
		x.append( float( cLine[:10].strip() ) )
		y.append( float( cLine[10:20].strip() ) )
		z.append( float( cLine[20:30].strip() ) )
		el.append( cLine[30:33].strip() )
	
	#read list of bonds
	for i in range(nbonds):
		cLine = sdf.readline()
		id1.append(int( cLine[:3].strip() ))
		id2.append(int( cLine[3:6].strip() ))
		btype.append(int(cLine[6:9].strip() ))
		
	cLine = sdf.readline()
	while not re.match('\$\$\$\$.*',cLine):		
		cLine = sdf.readline().strip()
		if len(cLine) == 0:
			continue
				
		if fn in cLine:
			nlig = int( sdf.readline().strip() )
			continue
		
		if fid in cLine:		
			tID = int( sdf.readline().strip() )
			continue
			
		if fsize in cLine:		
			tR = float( sdf.readline().strip() )
			continue
	
	PrevMode = False
	
	if tID > 0 and gnpID == tID and R == tR:
		PrevMode = True;
	
	R = tR;
	
	if tID == 0:
		gnpID += 1
	else:
		gnpID = tID;
	
	return nlig


def rotate_ligand (Angle, Axis):
#description:		turns ligand around specified axis for a given Angle of radians

	global x
	global y
	global z
	
	for at in range(len(x)):
		XX  = x[at]
		YY  = y[at]
		ZZ  = z[at]
		#X
		if Axis == 0:
			y[at] = YY*math.cos(Angle) - ZZ*math.sin(Angle)
			z[at] = ZZ*math.cos(Angle) + YY*math.sin(Angle)
			continue;
			
		#Y
		if Axis == 1:
			z[at] = ZZ*math.cos(Angle) - XX*math.sin(Angle)
			x[at] = XX*math.cos(Angle) + ZZ*math.sin(Angle)		
			continue;

		#Z
		if Axis == 2:
			x[at] = XX*math.cos(Angle) - YY*math.sin(Angle)
			y[at] = YY*math.cos(Angle) + XX*math.sin(Angle)


def shift_ligand (XX, YY, ZZ):

	global x
	global y
	global z
	
	for at in range(len(x)):
		x[at] += XX
		y[at] += YY
		z[at] += ZZ

def scale_ligand (k):
	global x
	global y
	global z
	
	for at in range(len(x)):
		x[at] *= k
		y[at] *= k
		z[at] *= k

def attach_ligand (pdb, ax, ay, az, cellid, last_atom):
	global x
	global y
	global z
	global el
	
	global a
	
	#back_x = x
	#back_y = y
	#back_z = z
				
	#obtain the farthest from center corner of the FCC cell: it will be the attachment
	if ax > 0:
		dx = -1
	else:
		dx = 1
	
	if ay > 0:
		dy = -1
	else:
		dy = 1
	
	if az > 0:
		dz = -1
	else:
		dz = 1
	
	vx = ax - 0.5*dx
	vy = ay - 0.5*dy	
	vz = az - 0.5*dz

	#set inter-sulfur point as origin
	shift_ligand(-0.5*(x[0] + x[1]), -0.5*(y[0] + y[1]), -0.5*(z[0] + z[1]))
	
	#need to rotate around axes so that: 
	#	- atoms [0, 1] form orthogonal line to v, 
	#	- atoms [0, 1, 2] form a plane that contains v

	#this aligns vx vy vz vector with x axis
	Ang1 = -math.atan2(vy, vx)
	rotate_ligand( Ang1, 2);	
	
	x_tmp = vx*math.cos(Ang1) - vy*math.sin(Ang1)
	Ang2 = math.atan2(vz, x_tmp)
	rotate_ligand( Ang2, 1);
	
	#this places [0] onto y axis
	rotate_ligand(-math.atan2(z[0], y[0]), 0);
	rotate_ligand(-math.atan2(x[0], y[0]), 2);
	
	#bring [2] into XY plane	
	rotate_ligand( math.atan2(z[2], x[2]), 1);
	
	#restore vx vy vz alignment
	rotate_ligand(-Ang2, 1);
	rotate_ligand( -Ang1, 2);
	
	#flip, if attached ligand is going inward
	if scalar(x[2],y[2],z[2], vx, vy, vz) < 0:
		scale_ligand(-1)
		
	shift_ligand(a*vx, a*vy, a*vz)
	
	#write it out
	atomi = last_atom
	for la in range(len(x)):
		atomi += 1;
		aid = str(atomi).rjust(5, ' ')
		rid = str(cellid).rjust(4, ' ')
		crds = "%8.3f%8.3f%8.3f" % (x[la], y[la], z[la])
		symb = el[la].rjust(4, ' ').upper()
		symb1 = el[la].ljust(2, ' ').upper()
		pdb.write("HETATM" +  aid + symb + "  GNP A" + rid + "    " + crds + "  1.00  0.00          "+ symb1 +"  \n")		
		
	#restore original coordinates - no need, actually
	#x = back_x
	#y = back_y
	#z = back_z
	
	#returns id of last written atom
	return atomi

if __name__ == '__main__':
	PATH = ''
	if len(sys.argv) > 1:
		PATH = sys.argv[1]
		if os.path.isfile(PATH) and os.access(PATH, os.R_OK):
			print("Welcome.\n")
		else:
			print("Incorrect or inaccessible input file name: '" + PATH + "'.\n")
			sys.exit(0)
	else:
		print("Input file name is missing.\n")
		sys.exit(0)
		
	#default sdf field names for information
	SDF_SIZE_REC = "DIPOLE"
	SDF_ID_REC = "CAS"
	SDF_N_REC = "GRAPH.INDEX"

	if len(sys.argv) > 2:
		SDF_SIZE_REC = sys.argv[2]
		if len(sys.argv) > 3:
			SDF_ID_REC = sys.argv[3]
			if len(sys.argv) > 4:
				SDF_N_REC = sys.argv[4]
	
	sdf = open(PATH,'r')
	FirstEver = True	
	seeds = []
	atomcount = 0
	out = open('gnp_fake.pdb','w')
	
	while True:
		n = load_ligand(sdf, SDF_SIZE_REC, SDF_ID_REC, SDF_N_REC)
		if n == 0:
			out.write("END".ljust(80) + "\n")
			out.close()
			break;
			
		if not PrevMode:	
			
			seeds = []			
			
			if FirstEver:
				out.close()
				os.remove('gnp_fake.pdb')
				FirstEver = False
			else:
				out.write("END".ljust(80) + "\n")
				out.close()
				
			nAu = sketch_gnp(R, True)
			
			out = open(os.path.splitext(PATH)[0] + '_gnp'+str(gnpID)+'.pdb','w')
			out.write("HEADER    GNP                                                                   \n")
			out.write("TITLE    SIMULATED STRUCTURE OF DOPED GNP                                       \n")
			out.write("CRYST1    1.000    1.000    1.000  90.00  90.00  90.00 P 1           1          \n")
			out.write("ORIGX1      1.000000  0.000000  0.000000        0.00000                         \n")
			out.write("ORIGX2      0.000000  1.000000  0.000000        0.00000                         \n")
			out.write("ORIGX3      0.000000  0.000000  1.000000        0.00000                         \n")
			out.write("SCALE1      1.000000  0.000000  0.000000        0.00000                         \n")
			out.write("SCALE2      0.000000  1.000000  0.000000        0.00000                         \n")
			out.write("SCALE3      0.000000  0.000000  1.000000        0.00000                         \n")
			out.write("HET    GNP  A 501      34                                                       \n")
			out.write("HETNAM     GNP  Gold-nanoparticle doped with organic ligands                    \n")                           
			out.write("FORMUL   1  GNP    C31 H52 O3                                                   \n")
			#write GNP
			atomcount = write_gnp(out)
			
		#current stats report
		print('R: ', R, ' GNP_ID: ', gnpID, ' #cells@surface: ', nAu, ' #ligs: ', n, '\n')
		
		freesurface = list(range(nAu))
		#if a case of the mixture of ligands, remove previous occupancies from the list of available spots
		for c in seeds:
			freesurface.remove(c)
		
		if len(freesurface) < n:
			print('too many ligands: ', n, '\n')
			break;

		terminate = 0
		seeds = random.sample(freesurface, n)
		natt = []
		for c in seeds:
			natt.append(atomcount)
			curr_atom_count = atomcount
			atomcount = attach_ligand(out, gx[c], gy[c], gz[c], c, curr_atom_count)
			
			terminate += 1
			if terminate > 1000:	#---set to 10 for debug, will write only first few attachments
				break;
		
		ligna = len(gx)
		#transform array of bonds into connectivity array
		#Note: we are assuming max 4 connections per atom
		connecs = [-1 for i in range(4*ligna)]
		for i in range(len(id1)):
			pa1 = id1[i]
			pa2 = id2[i]
			a1 = 4*pa1 - 4
			a2 = 4*pa2 - 4
			
			for z in range(4):
				if connecs[a1+z] == -1:
					connecs[a1+z] = pa2
					pa2 = -1
					
				if connecs[a2+z] == -1:
					connecs[a2+z] = pa1
					pa1 = -1
		#-------------------------------------------------
		
		for cona in natt:
			#write connect records for each copy of the ligand, using connectivitty array
			for i in range(ligna):
			
				if connecs[4*i] == -1:
					continue;
					
				rec_str = "CONECT" + str(cona+i+1).rjust(5, ' ') 
				
				for j in range(4):
					if connecs[4*i+j] == -1:
						continue
					rec_str += str(cona+connecs[4*i+j]).rjust(5, ' ') 

				out.write(rec_str.ljust(80) + "\n")

		#pdb closure will be handled at the loop start

	sdf.close()

	print("Ended.\n")
