# Supplementary material for: Universal nanohydrophobicity predictions using virtual nanoparticle library
Source: J Cheminform. 2019 Jan 18;11:6. doi: 10.1186/s13321-019-0329-8 (PMC6689884; doi:10.1186/s13321-019-0329-8)
Supplement: Supplementary file 4 — Additional file 4. Summary table of the GNP library in the training and validation sets. [file 13321_2019_329_MOESM4_ESM.xlsx]

## Sheet: Sheet1
Index	lig1SMILES	lig2SMILES	Radius(Ang)	#lig1	#lig2	ElogP	XLOGP3	ALOGPS 2.1	ClogP	MOE_logP	logGR	nanologP
1	S1SC(CC1)CCCCC(NCCOCCOCCO)=O	-	36.5	459	0	-2.67	0.54	1.76	0.8466	1.552	0.499424	-2.06432
2	S1SC(CC1)CCCCC(NCCOCCOCCO)=O	S1SC(CC1)CCCCC(NCCCCCCCCCCC)=O	34	346	40	-2.47	1.15451	2.31337	1.4627	2.1206	1.07497	-1.64222
3	S1SC(CC1)CCCCC(NCCOCCOCCO)=O	S1SC(CC1)CCCCC(NCCCCCCCCCCC)=O	42.5	311	107	-1.61	2.05797	3.12694	2.36851	2.95657	1.69674	-1.18621
4	S1SC(CC1)CCCCC(NCCOCCOCCO)=O	S1SC(CC1)CCCCC(NCCCCCCCCCCC)=O	40	240	251	-0.88	3.57143	4.48982	3.8859	4.35696	2.54579	-0.563521
5	S1SC(CC1)CCCCC(NCCOCCOCCO)=O	S1SC(CC1)CCCCC(NCCCCCCCCCCC)=O	37.5	147	390	-0.66	4.8467	5.63821	5.16449	5.53697	3.39554	0.0596879
6	S1SC(CC1)CCCCC(NCCOCCOCCO)=O	S1SC(CC1)CCCCC(NCCCCCCCCCCC)=O	40	86	477	-0.02	5.56417	6.2843	5.88382	6.20084	3.86395	0.403222
7	-	S1SC(CC1)CCCCC(NCCCCCCCCCCC)=O	32.5	0	536	0.55	6.47	7.1	6.792	7.039	5.12453	1.32773
8	-	S1SC(CC1)CCCCC(NCCCCCCCCCCC)=O	33.5	0	727	2.4	6.47	7.1	6.792	7.039	5.29558	1.45318
9	-	S1SC(CC1)CCCCC(N)=O	29	0	232	-2.56	1.03	2.3	1.466	2.191	1.10304	-1.62163
10	S1SC(CC1)CCCCC(NCCCN)=O	S1SC(CC1)CCCCC(N)=O	29	21	116	-2.52	0.947226	2.20803	1.43274	2.10531	1.11999	-1.6092
11	S1SC(CC1)CCCCC(NCCCN)=O	S1SC(CC1)CCCCC(N)=O	29	31	101	-2.68	0.903182	2.15909	1.41504	2.05972	1.00477	-1.6937
12	S1SC(CC1)CCCCC(NCCCN)=O	S1SC(CC1)CCCCC(N)=O	29	42	102	-2.54	0.8725	2.125	1.40271	2.02796	0.968739	-1.72013
13	S1SC(CC1)CCCCC(NCCCN)=O	S1SC(CC1)CCCCC(N)=O	29	82	75	-2.35	0.747962	1.98662	1.35266	1.89904	0.788458	-1.85234
14	S1SC(CC1)CCCCC(NCCCN)=O	-	29	144	0	-1.74	0.49	1.7	1.249	1.632	0.521987	-2.04777
15	S1SC(CC1)CCCCC(O)=O	S1SC(CC1)CCCCC(N)=O	29	31	201	-2.59	0.649009	1.8403	1.40093	1.80491	0.939023	-1.74192
16	S1SC(CC1)CCCCC(O)=O	S1SC(CC1)CCCCC(N)=O	29	47	185	-2.13	0.731078	1.91272	1.47934	1.89415	0.827599	-1.82364
17	S1SC(CC1)CCCCC(O)=O	S1SC(CC1)CCCCC(N)=O	29	124	108	-2.4	1.12603	2.26121	1.85671	2.32362	0.502847	-2.06181
18	S1SC(CC1)CCCCC(O)=O	S1SC(CC1)CCCCC(N)=O	29	170	62	-2.3	1.36198	2.4694	2.08215	2.58019	0.358972	-2.16733
19	S1SC(CC1)CCCCC(O)=O	-	29	287	0	-2.21	1.68	2.75	2.386	2.926	0.057979	-2.38808
20	S1SC(CC1)CCCCC(NCCOCCOCCOCCOC)=O	S1SC(CC1)CCCCC(N)=O	34.5	67	676	-1.72	1.01287	2.28016	1.47195	2.12643	0.724408	-1.89932
21	S1SC(CC1)CCCCC(NCCOCCOCCOCCOC)=O	S1SC(CC1)CCCCC(N)=O	33	158	472	-2.08	0.982349	2.24483	1.48255	2.01143	0.843102	-1.81227
22	S1SC(CC1)CCCCC(NCCOCCOCCOCCOC)=O	S1SC(CC1)CCCCC(N)=O	32	268	327	-2.19	0.94442	2.20091	1.49573	1.8685	1.02968	-1.67543
23	S1SC(CC1)CCCCC(NCCOCCOCCOCCOC)=O	S1SC(CC1)CCCCC(N)=O	26	380	126	-2.29	0.887312	2.13478	1.51557	1.65329	1.32141	-1.46148
24	S1SC(CC1)CCCCC(NCCOCCOCCOCCOC)=O	-	32.5	720	0	-1.92	0.84	2.08	1.532	1.475	1.65303	-1.21827
25	S1SC(CC1)CCCCC(NCC(C(C(C(O)O)O)O)O)=O	S1SC(CC1)CCCCC(N)=O	24.5	92	673	-1.8	0.710105	2.03061	1.21706	1.88409	-0.567285	-2.84665
26	S1SC(CC1)CCCCC(NCC(C(C(C(O)O)O)O)O)=O	S1SC(CC1)CCCCC(N)=O	25	226	502	-0.96	0.204231	1.60462	0.82339	1.39876	-0.951554	-3.12847
27	S1SC(CC1)CCCCC(NCC(C(C(C(O)O)O)O)O)=O	S1SC(CC1)CCCCC(N)=O	25	235	275	-2.3	-0.195686	1.26784	0.512176	1.01508	-0.735863	-2.97028
28	S1SC(CC1)CCCCC(NCC(C(C(C(O)O)O)O)O)=O	S1SC(CC1)CCCCC(N)=O	28.5	542	221	-2.42	-0.859541	0.708807	-0.0044325	0.378177	-1.40714	-3.46259
29	S1SC(CC1)CCCCC(NCC(C(C(C(O)O)O)O)O)=O	-	40	810	0	-2.28	-1.63	0.06	-0.604	-0.361	-1.05134	-3.20165
30	-	S1SC(CC1)CCCCC(NC1CCCCC1)=O	36.5	0	869	2.06	3.24	4.2	3.533	4.527	4.82554	1.10845
31	S1SC(CC1)CCCCC(Nc1ccccc1)=O	S1SC(CC1)CCCCC(NC1CCCCC1)=O	36.5	174	695	2.38	3.18794	4.22203	3.57465	4.46193	5.0407	1.26625
32	S1SC(CC1)CCCCC(Nc1ccccc1)=O	S1SC(CC1)CCCCC(NC1CCCCC1)=O	36.5	348	521	2.39	3.13588	4.24405	3.6163	4.39685	5.27147	1.43549
33	S1SC(CC1)CCCCC(Nc1ccccc1)=O	S1SC(CC1)CCCCC(NC1CCCCC1)=O	36.5	521	348	2.72	3.08412	4.26595	3.6577	4.33215	5.44615	1.56361
34	S1SC(CC1)CCCCC(Nc1ccccc1)=O	S1SC(CC1)CCCCC(NC1CCCCC1)=O	36.5	695	174	2.67	3.03206	4.28797	3.69935	4.26707	5.75753	1.79197
35	S1SC(CC1)CCCCC(Nc1ccccc1)=O	-	36.5	869	0	2.7	2.98	4.31	3.741	4.202	6.36541	2.23779
36	S1SC(CC1)CCCCC(NC(C(C)(C)C)C)=O	-	29.5	795		2.52	3.59	4.7	3.667	4.722	7.58573	3.13277
37	S1SC(CC1)CCCCC(N(CCC)CCC)=O	-	29.5	682		2.28	3.4	4.87	3.894	4.655	7.49564	3.0667
38	S1SC(CC1)CCCCC(NC(CC(C)C)C)=O	-	29.5	830		2.57	3.55	4.76	3.797	4.765	6.11624	2.05505
39	S1SC(CC1)CCCCC(NCCCCCC)=O	-	29.5	698		1.76	3.76	5.13	4.147	4.829	4.51951	0.884011
40	S1SC(CC1)CCCCC(NC1CCCCCC1)=O	-	29.5	869		2.3	3.78	4.7	4.092	4.969	5.9507	1.93365
41	S1SC(CC1)CCCCC(NC12CC3CC(CC(C3)C1)C2)=O	-	29.5	703		1.98	4.1	4.61	4.161	5.192	7.57838	3.12738
e1	O=C(NCC(O)C(C(C(CO)O)O)O)C(NC(C1=CC=C(C(F)(F)F)C=C1)=O)CCCCNC(CCCCC2SSCC2)=O	-	25.15	182.246		-1.776	0.58	1.92	0.46	1.98576	0.343174	-2.17892
e2	O=C(NCC(O)C(C(C(CO)O)O)O)C(NC(C1=CC=CC=C1)=O)CCCCNC(CCCCC2SSCC2)=O	-	20.7	107.852		-1.211	-0.3	1.07	-0.46	1.051	0.52335	-2.04678
e3	O=C(NCC1CCCO1)C(NC(CCC)=O)CCCCNC(CCCCC2SSCC2)=O	-	26.2	121.566		-1.121	2.43	3.36	1.52	3.863	1.66165	-1.21194
e4	O=C(NCCC1=CC=C(OC)C(OC)=C1)C(NC(CCC)=O)CCCCNC(CCCCC2SSCC2)=O	-	24.2	146.377		-0.438	3.92	4.54	3.14	4.86674	2.1554	-0.849827
e5	O=C(NC1CCCCC1)C(NC(C2=CC=CC=C2)=O)CCCCNC(CCCCC3SSCC3)=O	-	23.35	280.151		0.484	4.66	4.77	3.75	6.016	2.49093	-0.603749
e6	O=C(NCCCC)C(NC(C1=CC=CC=C1)=O)CCCCNC(CCCCC2SSCC2)=O	-	24.65	228.876		-0.556	4.1	4.69	3.45	5.434	2.36149	-0.698681
e7	O=C(NC(C(O)=O)C1=CC=C(O)C=C1)C(NC(C2CCCCC2)=O)CCCCNC(CCCCC3SSCC3)=O	-	25	259.286		1.103	4.21	4.12	3.04	5.158	2.30401	-0.740836
e8	O=C(NCCC1=CC=C(OC)C(OC)=C1)C(NC(C2CCCCC2)=O)CCCCNC(CCCCC3SSCC3)=O	-	28.5	270.757		1.118	5.17	5.16	4.04	5.62674	2.35924	-0.700336
e9	O=C(NC(C(O)=O)C1=CC=C(O)C=C1)C(NC(C2=CC=CC=C2)=O)CCCCNC(CCCCC3SSCC3)=O	-	23.2	143.927		1.28	3.79	3.59	2.97	5.143	2.0629	-0.917668
