# Supplementary material for: Universal nanohydrophobicity predictions using virtual nanoparticle library
Source: J Cheminform. 2019 Jan 18;11:6. doi: 10.1186/s13321-019-0329-8 (PMC6689884; doi:10.1186/s13321-019-0329-8)
Supplement: Supplementary file 5 — Additional file 5. The original GNP library input file for the demo. [file 13321_2019_329_MOESM5_ESM.sdf]

  MOE2015           3D

 21 21  0  0  1  0  0  0  0  0999 V2000
  -17.5390    0.3920    0.4050 S   0  0  0  0  0  0  0  0  0  0  0  0
  -15.5850    0.8050   -0.1990 S   0  0  0  0  0  0  0  0  0  0  0  0
  -15.6280    2.5930    0.1430 C   0  0  3  0  0  0  0  0  0  0  0  0
  -16.6790    2.7480    1.2540 C   0  0  0  0  0  0  0  0  0  0  0  0
  -18.0070    2.0980    0.8360 C   0  0  0  0  0  0  0  0  0  0  0  0
  -14.2280    3.0330    0.5990 C   0  0  0  0  0  0  0  0  0  0  0  0
  -13.1990    3.0070   -0.5440 C   0  0  0  0  0  0  0  0  0  0  0  0
  -11.8370    3.5110   -0.0450 C   0  0  0  0  0  0  0  0  0  0  0  0
  -10.7800    3.4680   -1.1640 C   0  0  0  0  0  0  0  0  0  0  0  0
   -9.4010    3.9700   -0.7340 C   0  0  0  0  0  0  0  0  0  0  0  0
   -8.4300    3.9020   -1.6440 N   0  0  0  0  0  0  0  0  0  0  0  0
   -7.0820    4.4240   -1.4170 C   0  0  0  0  0  0  0  0  0  0  0  0
   -6.2240    3.3980   -0.6750 C   0  0  0  0  0  0  0  0  0  0  0  0
   -4.8790    3.8560   -0.6470 O   0  0  0  0  0  0  0  0  0  0  0  0
   -4.0220    2.9890    0.0840 C   0  0  0  0  0  0  0  0  0  0  0  0
   -2.6110    3.5690    0.0760 C   0  0  0  0  0  0  0  0  0  0  0  0
   -1.7310    2.6770    0.7480 O   0  0  0  0  0  0  0  0  0  0  0  0
   -0.3910    3.1550    0.7820 C   0  0  0  0  0  0  0  0  0  0  0  0
    0.4830    2.1180    1.4900 C   0  0  0  0  0  0  0  0  0  0  0  0
    0.4700    0.9260    0.7320 O   0  0  0  0  0  0  0  0  0  0  0  0
   -9.1990    4.4040    0.3930 O   0  0  0  0  0  0  0  0  0  0  0  0
  1  2  1  0  0  0  0
  1  5  1  0  0  0  0
  2  3  1  0  0  0  0
  3  4  1  0  0  0  0
  3  6  1  0  0  0  0
  4  5  1  0  0  0  0
  6  7  1  0  0  0  0
  7  8  1  0  0  0  0
  8  9  1  0  0  0  0
  9 10  1  0  0  0  0
 10 11  1  0  0  0  0
 10 21  2  0  0  0  0
 11 12  1  0  0  0  0
 12 13  1  0  0  0  0
 13 14  1  0  0  0  0
 14 15  1  0  0  0  0
 15 16  1  0  0  0  0
 16 17  1  0  0  0  0
 17 18  1  0  0  0  0
 18 19  1  0  0  0  0
 19 20  1  0  0  0  0
M  END
>  <CAS>
1

>  <name>
HY0

>  <GRAPH.INDEX>
459

>  <DIPOLE>
36.5

$$$$

  MOE2015           3D

 21 21  0  0  1  0  0  0  0  0999 V2000
  -17.4960    0.3800    0.4220 S   0  0  0  0  0  0  0  0  0  0  0  0
  -15.5250    0.7700   -0.1400 S   0  0  0  0  0  0  0  0  0  0  0  0
  -15.6040    2.5800    0.0400 C   0  0  3  0  0  0  0  0  0  0  0  0
  -16.7020    2.8170    1.0900 C   0  0  0  0  0  0  0  0  0  0  0  0
  -18.0030    2.1090    0.6810 C   0  0  0  0  0  0  0  0  0  0  0  0
  -14.2290    3.0820    0.5070 C   0  0  0  0  0  0  0  0  0  0  0  0
  -13.1580    2.9750   -0.5910 C   0  0  0  0  0  0  0  0  0  0  0  0
  -11.8220    3.5460   -0.0950 C   0  0  0  0  0  0  0  0  0  0  0  0
  -10.7340    3.4310   -1.1780 C   0  0  0  0  0  0  0  0  0  0  0  0
   -9.3750    3.9950   -0.7620 C   0  0  0  0  0  0  0  0  0  0  0  0
   -8.3990    3.9200   -1.6660 N   0  0  0  0  0  0  0  0  0  0  0  0
   -7.0650    4.4820   -1.4550 C   0  0  0  0  0  0  0  0  0  0  0  0
   -6.1870    3.4980   -0.6810 C   0  0  0  0  0  0  0  0  0  0  0  0
   -4.8380    3.9430   -0.7250 O   0  0  0  0  0  0  0  0  0  0  0  0
   -3.9670    3.0950    0.0110 C   0  0  0  0  0  0  0  0  0  0  0  0
   -2.5390    3.6180   -0.1190 C   0  0  0  0  0  0  0  0  0  0  0  0
   -1.6500    2.7030    0.5070 O   0  0  0  0  0  0  0  0  0  0  0  0
   -0.2880    3.1030    0.3980 C   0  0  0  0  0  0  0  0  0  0  0  0
    0.5900    2.0420    1.0630 C   0  0  0  0  0  0  0  0  0  0  0  0
    0.4240    0.8220    0.3680 O   0  0  0  0  0  0  0  0  0  0  0  0
   -9.1920    4.4780    0.3480 O   0  0  0  0  0  0  0  0  0  0  0  0
  1  2  1  0  0  0  0
  1  5  1  0  0  0  0
  2  3  1  0  0  0  0
  3  4  1  0  0  0  0
  3  6  1  0  0  0  0
  4  5  1  0  0  0  0
  6  7  1  0  0  0  0
  7  8  1  0  0  0  0
  8  9  1  0  0  0  0
  9 10  1  0  0  0  0
 10 11  1  0  0  0  0
 10 21  2  0  0  0  0
 11 12  1  0  0  0  0
 12 13  1  0  0  0  0
 13 14  1  0  0  0  0
 14 15  1  0  0  0  0
 15 16  1  0  0  0  0
 16 17  1  0  0  0  0
 17 18  1  0  0  0  0
 18 19  1  0  0  0  0
 19 20  1  0  0  0  0
M  END
>  <CAS>
2

>  <name>
HY1

>  <GRAPH.INDEX>
346

>  <DIPOLE>
34

$$$$

  MOE2015           3D

 23 23  0  0  1  0  0  0  0  0999 V2000
  -20.5820    1.2710    1.3520 S   0  0  0  0  0  0  0  0  0  0  0  0
  -18.5010    1.4090    1.2960 S   0  0  0  0  0  0  0  0  0  0  0  0
  -18.4010    2.5670   -0.1060 C   0  0  3  0  0  0  0  0  0  0  0  0
  -19.7300    3.3390   -0.0660 C   0  0  0  0  0  0  0  0  0  0  0  0
  -20.9190    2.3660   -0.0640 C   0  0  0  0  0  0  0  0  0  0  0  0
  -17.1870    3.4850    0.1090 C   0  0  0  0  0  0  0  0  0  0  0  0
  -15.8490    2.7470   -0.0670 C   0  0  0  0  0  0  0  0  0  0  0  0
  -14.6770    3.7290    0.0710 C   0  0  0  0  0  0  0  0  0  0  0  0
  -13.3230    3.0130   -0.0930 C   0  0  0  0  0  0  0  0  0  0  0  0
  -12.1140    3.9440    0.0050 C   0  0  0  0  0  0  0  0  0  0  0  0
  -10.9140    3.3820   -0.1360 N   0  0  0  0  0  0  0  0  0  0  0  0
   -9.6780    4.1440   -0.0690 C   0  0  0  0  0  0  0  0  0  0  0  0
   -8.4890    3.1830   -0.1220 C   0  0  0  0  0  0  0  0  0  0  0  0
   -7.1660    3.9570   -0.0430 C   0  0  0  0  0  0  0  0  0  0  0  0
   -5.9690    2.9980   -0.1020 C   0  0  0  0  0  0  0  0  0  0  0  0
   -4.6500    3.7760   -0.0130 C   0  0  0  0  0  0  0  0  0  0  0  0
   -3.4510    2.8200   -0.0850 C   0  0  0  0  0  0  0  0  0  0  0  0
   -2.1330    3.5980    0.0180 C   0  0  0  0  0  0  0  0  0  0  0  0
   -0.9330    2.6450   -0.0660 C   0  0  0  0  0  0  0  0  0  0  0  0
    0.3850    3.4240    0.0520 C   0  0  0  0  0  0  0  0  0  0  0  0
    1.5860    2.4730   -0.0400 C   0  0  0  0  0  0  0  0  0  0  0  0
    2.9010    3.2480    0.0950 C   0  0  0  0  0  0  0  0  0  0  0  0
  -12.2430    5.1470    0.1960 O   0  0  0  0  0  0  0  0  0  0  0  0
  1  2  1  0  0  0  0
  1  5  1  0  0  0  0
  2  3  1  0  0  0  0
  3  4  1  0  0  0  0
  3  6  1  0  0  0  0
  4  5  1  0  0  0  0
  6  7  1  0  0  0  0
  7  8  1  0  0  0  0
  8  9  1  0  0  0  0
  9 10  1  0  0  0  0
 10 11  1  0  0  0  0
 10 23  2  0  0  0  0
 11 12  1  0  0  0  0
 12 13  1  0  0  0  0
 13 14  1  0  0  0  0
 14 15  1  0  0  0  0
 15 16  1  0  0  0  0
 16 17  1  0  0  0  0
 17 18  1  0  0  0  0
 18 19  1  0  0  0  0
 19 20  1  0  0  0  0
 20 21  1  0  0  0  0
 21 22  1  0  0  0  0
M  END
>  <CAS>
2

>  <name>
HY1

>  <GRAPH.INDEX>
40

>  <DIPOLE>
34

$$$$

  MOE2015           3D

 21 21  0  0  1  0  0  0  0  0999 V2000
  -17.5990    0.5590    0.4220 S   0  0  0  0  0  0  0  0  0  0  0  0
  -15.6060    0.8950   -0.0970 S   0  0  0  0  0  0  0  0  0  0  0  0
  -15.6400    2.7060    0.0830 C   0  0  3  0  0  0  0  0  0  0  0  0
  -16.7530    2.9720    1.1100 C   0  0  0  0  0  0  0  0  0  0  0  0
  -18.0640    2.3010    0.6710 C   0  0  0  0  0  0  0  0  0  0  0  0
  -14.2610    3.1710    0.5800 C   0  0  0  0  0  0  0  0  0  0  0  0
  -13.1700    3.0340   -0.4950 C   0  0  0  0  0  0  0  0  0  0  0  0
  -11.8330    3.5790    0.0280 C   0  0  0  0  0  0  0  0  0  0  0  0
  -10.7250    3.4470   -1.0330 C   0  0  0  0  0  0  0  0  0  0  0  0
   -9.3670    3.9900   -0.5880 C   0  0  0  0  0  0  0  0  0  0  0  0
   -8.3880    3.9540   -1.4910 N   0  0  0  0  0  0  0  0  0  0  0  0
   -7.0560    4.5090   -1.2560 C   0  0  0  0  0  0  0  0  0  0  0  0
   -6.1610    3.4790   -0.5670 C   0  0  0  0  0  0  0  0  0  0  0  0
   -4.8190    3.9460   -0.5900 O   0  0  0  0  0  0  0  0  0  0  0  0
   -3.9210    3.0510    0.0510 C   0  0  0  0  0  0  0  0  0  0  0  0
   -2.5090    3.6250   -0.0300 C   0  0  0  0  0  0  0  0  0  0  0  0
   -1.5910    2.6850    0.5130 O   0  0  0  0  0  0  0  0  0  0  0  0
   -0.2450    3.1470    0.4630 C   0  0  0  0  0  0  0  0  0  0  0  0
    0.6740    2.0520    1.0070 C   0  0  0  0  0  0  0  0  0  0  0  0
    0.5690    0.9190    0.1690 O   0  0  0  0  0  0  0  0  0  0  0  0
   -9.1880    4.4250    0.5420 O   0  0  0  0  0  0  0  0  0  0  0  0
  1  2  1  0  0  0  0
  1  5  1  0  0  0  0
  2  3  1  0  0  0  0
  3  4  1  0  0  0  0
  3  6  1  0  0  0  0
  4  5  1  0  0  0  0
  6  7  1  0  0  0  0
  7  8  1  0  0  0  0
  8  9  1  0  0  0  0
  9 10  1  0  0  0  0
 10 11  1  0  0  0  0
 10 21  2  0  0  0  0
 11 12  1  0  0  0  0
 12 13  1  0  0  0  0
 13 14  1  0  0  0  0
 14 15  1  0  0  0  0
 15 16  1  0  0  0  0
 16 17  1  0  0  0  0
 17 18  1  0  0  0  0
 18 19  1  0  0  0  0
 19 20  1  0  0  0  0
M  END
>  <CAS>
3

>  <name>
HY2

>  <GRAPH.INDEX>
311

>  <DIPOLE>
42.5

$$$$

  MOE2015           3D

 23 23  0  0  1  0  0  0  0  0999 V2000
  -20.5920    1.2780    1.3370 S   0  0  0  0  0  0  0  0  0  0  0  0
  -18.5110    1.4110    1.2870 S   0  0  0  0  0  0  0  0  0  0  0  0
  -18.4050    2.5760   -0.1070 C   0  0  3  0  0  0  0  0  0  0  0  0
  -19.7290    3.3560   -0.0590 C   0  0  0  0  0  0  0  0  0  0  0  0
  -20.9260    2.3920   -0.0630 C   0  0  0  0  0  0  0  0  0  0  0  0
  -17.1850    3.4860    0.1120 C   0  0  0  0  0  0  0  0  0  0  0  0
  -15.8520    2.7410   -0.0690 C   0  0  0  0  0  0  0  0  0  0  0  0
  -14.6760    3.7170    0.0750 C   0  0  0  0  0  0  0  0  0  0  0  0
  -13.3240    3.0000   -0.0980 C   0  0  0  0  0  0  0  0  0  0  0  0
  -12.1130    3.9300   -0.0030 C   0  0  0  0  0  0  0  0  0  0  0  0
  -10.9140    3.3650   -0.1360 N   0  0  0  0  0  0  0  0  0  0  0  0
   -9.6780    4.1270   -0.0740 C   0  0  0  0  0  0  0  0  0  0  0  0
   -8.4890    3.1660   -0.1230 C   0  0  0  0  0  0  0  0  0  0  0  0
   -7.1650    3.9400   -0.0450 C   0  0  0  0  0  0  0  0  0  0  0  0
   -5.9670    2.9820   -0.0950 C   0  0  0  0  0  0  0  0  0  0  0  0
   -4.6490    3.7640   -0.0030 C   0  0  0  0  0  0  0  0  0  0  0  0
   -3.4470    2.8120   -0.0710 C   0  0  0  0  0  0  0  0  0  0  0  0
   -2.1320    3.5980    0.0220 C   0  0  0  0  0  0  0  0  0  0  0  0
   -0.9250    2.6520   -0.0600 C   0  0  0  0  0  0  0  0  0  0  0  0
    0.3880    3.4390    0.0510 C   0  0  0  0  0  0  0  0  0  0  0  0
    1.5950    2.4960   -0.0370 C   0  0  0  0  0  0  0  0  0  0  0  0
    2.9050    3.2820    0.0800 C   0  0  0  0  0  0  0  0  0  0  0  0
  -12.2420    5.1350    0.1780 O   0  0  0  0  0  0  0  0  0  0  0  0
  1  2  1  0  0  0  0
  1  5  1  0  0  0  0
  2  3  1  0  0  0  0
  3  4  1  0  0  0  0
  3  6  1  0  0  0  0
  4  5  1  0  0  0  0
  6  7  1  0  0  0  0
  7  8  1  0  0  0  0
  8  9  1  0  0  0  0
  9 10  1  0  0  0  0
 10 11  1  0  0  0  0
 10 23  2  0  0  0  0
 11 12  1  0  0  0  0
 12 13  1  0  0  0  0
 13 14  1  0  0  0  0
 14 15  1  0  0  0  0
 15 16  1  0  0  0  0
 16 17  1  0  0  0  0
 17 18  1  0  0  0  0
 18 19  1  0  0  0  0
 19 20  1  0  0  0  0
 20 21  1  0  0  0  0
 21 22  1  0  0  0  0
M  END
>  <CAS>
3

>  <name>
HY2

>  <GRAPH.INDEX>
107

>  <DIPOLE>
42.5

$$$$

  MOE2015           3D

 21 21  0  0  1  0  0  0  0  0999 V2000
  -17.6010    0.4460    0.6860 S   0  0  0  0  0  0  0  0  0  0  0  0
  -15.6210    0.7300    0.0930 S   0  0  0  0  0  0  0  0  0  0  0  0
  -15.5940    2.5400    0.2930 C   0  0  3  0  0  0  0  0  0  0  0  0
  -16.6600    2.8260    1.3640 C   0  0  0  0  0  0  0  0  0  0  0  0
  -18.0050    2.1980    0.9690 C   0  0  0  0  0  0  0  0  0  0  0  0
  -14.1850    2.9580    0.7430 C   0  0  0  0  0  0  0  0  0  0  0  0
  -13.1340    2.7890   -0.3680 C   0  0  0  0  0  0  0  0  0  0  0  0
  -11.7650    3.2930    0.1080 C   0  0  0  0  0  0  0  0  0  0  0  0
  -10.6920    3.1090   -0.9810 C   0  0  0  0  0  0  0  0  0  0  0  0
   -9.3140    3.6460   -0.5950 C   0  0  0  0  0  0  0  0  0  0  0  0
   -8.3590    3.5620   -1.5220 N   0  0  0  0  0  0  0  0  0  0  0  0
   -7.0240    4.1350   -1.3510 C   0  0  0  0  0  0  0  0  0  0  0  0
   -6.1070    3.1630   -0.6070 C   0  0  0  0  0  0  0  0  0  0  0  0
   -4.7780    3.6630   -0.6590 O   0  0  0  0  0  0  0  0  0  0  0  0
   -3.8540    2.8370    0.0340 C   0  0  0  0  0  0  0  0  0  0  0  0
   -2.4650    3.4600   -0.0710 C   0  0  0  0  0  0  0  0  0  0  0  0
   -1.5040    2.5670    0.4750 O   0  0  0  0  0  0  0  0  0  0  0  0
   -0.1790    3.0810    0.3960 C   0  0  0  0  0  0  0  0  0  0  0  0
    0.7890    2.0320    0.9450 C   0  0  0  0  0  0  0  0  0  0  0  0
    0.7170    0.8840    0.1250 O   0  0  0  0  0  0  0  0  0  0  0  0
   -9.0980    4.1260    0.5110 O   0  0  0  0  0  0  0  0  0  0  0  0
  1  2  1  0  0  0  0
  1  5  1  0  0  0  0
  2  3  1  0  0  0  0
  3  4  1  0  0  0  0
  3  6  1  0  0  0  0
  4  5  1  0  0  0  0
  6  7  1  0  0  0  0
  7  8  1  0  0  0  0
  8  9  1  0  0  0  0
  9 10  1  0  0  0  0
 10 11  1  0  0  0  0
 10 21  2  0  0  0  0
 11 12  1  0  0  0  0
 12 13  1  0  0  0  0
 13 14  1  0  0  0  0
 14 15  1  0  0  0  0
 15 16  1  0  0  0  0
 16 17  1  0  0  0  0
 17 18  1  0  0  0  0
 18 19  1  0  0  0  0
 19 20  1  0  0  0  0
M  END
>  <CAS>
4

>  <name>
HY3

>  <GRAPH.INDEX>
240

>  <DIPOLE>
40

$$$$

  MOE2015           3D

 23 23  0  0  1  0  0  0  0  0999 V2000
  -20.6210    1.3290    1.3070 S   0  0  0  0  0  0  0  0  0  0  0  0
  -18.5370    1.4080    1.2450 S   0  0  0  0  0  0  0  0  0  0  0  0
  -18.4100    2.6140   -0.1120 C   0  0  3  0  0  0  0  0  0  0  0  0
  -19.7170    3.4200   -0.0400 C   0  0  0  0  0  0  0  0  0  0  0  0
  -20.9320    2.4810   -0.0670 C   0  0  0  0  0  0  0  0  0  0  0  0
  -17.1720    3.4910    0.1330 C   0  0  0  0  0  0  0  0  0  0  0  0
  -15.8530    2.7270   -0.0650 C   0  0  0  0  0  0  0  0  0  0  0  0
  -14.6650    3.6860    0.0850 C   0  0  0  0  0  0  0  0  0  0  0  0
  -13.3220    2.9560   -0.0990 C   0  0  0  0  0  0  0  0  0  0  0  0
  -12.1050    3.8740    0.0050 C   0  0  0  0  0  0  0  0  0  0  0  0
  -10.9110    3.3110   -0.1740 N   0  0  0  0  0  0  0  0  0  0  0  0
   -9.6740    4.0690   -0.1020 C   0  0  0  0  0  0  0  0  0  0  0  0
   -8.4850    3.1090   -0.1560 C   0  0  0  0  0  0  0  0  0  0  0  0
   -7.1660    3.8890   -0.0580 C   0  0  0  0  0  0  0  0  0  0  0  0
   -5.9630    2.9380   -0.1060 C   0  0  0  0  0  0  0  0  0  0  0  0
   -4.6540    3.7300    0.0070 C   0  0  0  0  0  0  0  0  0  0  0  0
   -3.4400    2.7920   -0.0410 C   0  0  0  0  0  0  0  0  0  0  0  0
   -2.1390    3.5980    0.0670 C   0  0  0  0  0  0  0  0  0  0  0  0
   -0.9160    2.6740   -0.0030 C   0  0  0  0  0  0  0  0  0  0  0  0
    0.3810    3.4920    0.0610 C   0  0  0  0  0  0  0  0  0  0  0  0
    1.6070    2.5740   -0.0310 C   0  0  0  0  0  0  0  0  0  0  0  0
    2.9000    3.3950    0.0020 C   0  0  0  0  0  0  0  0  0  0  0  0
  -12.2230    5.0710    0.2360 O   0  0  0  0  0  0  0  0  0  0  0  0
  1  2  1  0  0  0  0
  1  5  1  0  0  0  0
  2  3  1  0  0  0  0
  3  4  1  0  0  0  0
  3  6  1  0  0  0  0
  4  5  1  0  0  0  0
  6  7  1  0  0  0  0
  7  8  1  0  0  0  0
  8  9  1  0  0  0  0
  9 10  1  0  0  0  0
 10 11  1  0  0  0  0
 10 23  2  0  0  0  0
 11 12  1  0  0  0  0
 12 13  1  0  0  0  0
 13 14  1  0  0  0  0
 14 15  1  0  0  0  0
 15 16  1  0  0  0  0
 16 17  1  0  0  0  0
 17 18  1  0  0  0  0
 18 19  1  0  0  0  0
 19 20  1  0  0  0  0
 20 21  1  0  0  0  0
 21 22  1  0  0  0  0
M  END
>  <CAS>
4

>  <name>
HY3

>  <GRAPH.INDEX>
251

>  <DIPOLE>
40

$$$$

  MOE2015           3D

 21 21  0  0  1  0  0  0  0  0999 V2000
  -17.4370   -0.0080    0.3010 S   0  0  0  0  0  0  0  0  0  0  0  0
  -15.4840    0.4540   -0.2670 S   0  0  0  0  0  0  0  0  0  0  0  0
  -15.5800    2.2420    0.0640 C   0  0  3  0  0  0  0  0  0  0  0  0
  -16.6590    2.3750    1.1510 C   0  0  0  0  0  0  0  0  0  0  0  0
  -17.9600    1.6870    0.7110 C   0  0  0  0  0  0  0  0  0  0  0  0
  -14.2030    2.7210    0.5490 C   0  0  0  0  0  0  0  0  0  0  0  0
  -13.1440    2.7090   -0.5660 C   0  0  0  0  0  0  0  0  0  0  0  0
  -11.8100    3.2570   -0.0420 C   0  0  0  0  0  0  0  0  0  0  0  0
  -10.7270    3.2220   -1.1360 C   0  0  0  0  0  0  0  0  0  0  0  0
   -9.3720    3.7720   -0.6900 C   0  0  0  0  0  0  0  0  0  0  0  0
   -8.3940    3.7500   -1.5950 N   0  0  0  0  0  0  0  0  0  0  0  0
   -7.0660    4.3120   -1.3530 C   0  0  0  0  0  0  0  0  0  0  0  0
   -6.1790    3.2990   -0.6290 C   0  0  0  0  0  0  0  0  0  0  0  0
   -4.8400    3.7730   -0.6380 O   0  0  0  0  0  0  0  0  0  0  0  0
   -3.9530    2.9090    0.0560 C   0  0  0  0  0  0  0  0  0  0  0  0
   -2.5430    3.4840   -0.0300 C   0  0  0  0  0  0  0  0  0  0  0  0
   -1.6250    2.5580    0.5370 O   0  0  0  0  0  0  0  0  0  0  0  0
   -0.2790    3.0130    0.4660 C   0  0  0  0  0  0  0  0  0  0  0  0
    0.6330    1.9370    1.0560 C   0  0  0  0  0  0  0  0  0  0  0  0
    0.5160    0.7700    0.2700 O   0  0  0  0  0  0  0  0  0  0  0  0
   -9.1940    4.2000    0.4440 O   0  0  0  0  0  0  0  0  0  0  0  0
  1  2  1  0  0  0  0
  1  5  1  0  0  0  0
  2  3  1  0  0  0  0
  3  4  1  0  0  0  0
  3  6  1  0  0  0  0
  4  5  1  0  0  0  0
  6  7  1  0  0  0  0
  7  8  1  0  0  0  0
  8  9  1  0  0  0  0
  9 10  1  0  0  0  0
 10 11  1  0  0  0  0
 10 21  2  0  0  0  0
 11 12  1  0  0  0  0
 12 13  1  0  0  0  0
 13 14  1  0  0  0  0
 14 15  1  0  0  0  0
 15 16  1  0  0  0  0
 16 17  1  0  0  0  0
 17 18  1  0  0  0  0
 18 19  1  0  0  0  0
 19 20  1  0  0  0  0
M  END
>  <CAS>
5

>  <name>
HY4

>  <GRAPH.INDEX>
147

>  <DIPOLE>
37.5

$$$$

  MOE2015           3D

 23 23  0  0  1  0  0  0  0  0999 V2000
  -20.5930    1.2790    1.3370 S   0  0  0  0  0  0  0  0  0  0  0  0
  -18.5110    1.4110    1.2870 S   0  0  0  0  0  0  0  0  0  0  0  0
  -18.4050    2.5770   -0.1070 C   0  0  3  0  0  0  0  0  0  0  0  0
  -19.7290    3.3580   -0.0590 C   0  0  0  0  0  0  0  0  0  0  0  0
  -20.9260    2.3940   -0.0630 C   0  0  0  0  0  0  0  0  0  0  0  0
  -17.1850    3.4860    0.1120 C   0  0  0  0  0  0  0  0  0  0  0  0
  -15.8520    2.7410   -0.0690 C   0  0  0  0  0  0  0  0  0  0  0  0
  -14.6760    3.7170    0.0750 C   0  0  0  0  0  0  0  0  0  0  0  0
  -13.3240    2.9990   -0.0980 C   0  0  0  0  0  0  0  0  0  0  0  0
  -12.1130    3.9290   -0.0020 C   0  0  0  0  0  0  0  0  0  0  0  0
  -10.9140    3.3640   -0.1380 N   0  0  0  0  0  0  0  0  0  0  0  0
   -9.6780    4.1260   -0.0750 C   0  0  0  0  0  0  0  0  0  0  0  0
   -8.4890    3.1650   -0.1240 C   0  0  0  0  0  0  0  0  0  0  0  0
   -7.1650    3.9390   -0.0450 C   0  0  0  0  0  0  0  0  0  0  0  0
   -5.9670    2.9820   -0.0950 C   0  0  0  0  0  0  0  0  0  0  0  0
   -4.6490    3.7630   -0.0020 C   0  0  0  0  0  0  0  0  0  0  0  0
   -3.4470    2.8120   -0.0700 C   0  0  0  0  0  0  0  0  0  0  0  0
   -2.1320    3.5980    0.0240 C   0  0  0  0  0  0  0  0  0  0  0  0
   -0.9250    2.6530   -0.0590 C   0  0  0  0  0  0  0  0  0  0  0  0
    0.3880    3.4400    0.0510 C   0  0  0  0  0  0  0  0  0  0  0  0
    1.5960    2.4970   -0.0370 C   0  0  0  0  0  0  0  0  0  0  0  0
    2.9050    3.2840    0.0780 C   0  0  0  0  0  0  0  0  0  0  0  0
  -12.2410    5.1330    0.1810 O   0  0  0  0  0  0  0  0  0  0  0  0
  1  2  1  0  0  0  0
  1  5  1  0  0  0  0
  2  3  1  0  0  0  0
  3  4  1  0  0  0  0
  3  6  1  0  0  0  0
  4  5  1  0  0  0  0
  6  7  1  0  0  0  0
  7  8  1  0  0  0  0
  8  9  1  0  0  0  0
  9 10  1  0  0  0  0
 10 11  1  0  0  0  0
 10 23  2  0  0  0  0
 11 12  1  0  0  0  0
 12 13  1  0  0  0  0
 13 14  1  0  0  0  0
 14 15  1  0  0  0  0
 15 16  1  0  0  0  0
 16 17  1  0  0  0  0
 17 18  1  0  0  0  0
 18 19  1  0  0  0  0
 19 20  1  0  0  0  0
 20 21  1  0  0  0  0
 21 22  1  0  0  0  0
M  END
>  <CAS>
5

>  <name>
HY4

>  <GRAPH.INDEX>
390

>  <DIPOLE>
37.5

$$$$

  MOE2015           3D

 21 21  0  0  1  0  0  0  0  0999 V2000
  -17.6320    0.4040    0.3280 S   0  0  0  0  0  0  0  0  0  0  0  0
  -15.6260    0.7270   -0.1460 S   0  0  0  0  0  0  0  0  0  0  0  0
  -15.6580    2.5400    0.0150 C   0  0  3  0  0  0  0  0  0  0  0  0
  -16.7920    2.8190    1.0150 C   0  0  0  0  0  0  0  0  0  0  0  0
  -18.0950    2.1500    0.5510 C   0  0  0  0  0  0  0  0  0  0  0  0
  -14.2880    3.0060    0.5330 C   0  0  0  0  0  0  0  0  0  0  0  0
  -13.1810    2.8590   -0.5240 C   0  0  0  0  0  0  0  0  0  0  0  0
  -11.8510    3.4100    0.0080 C   0  0  0  0  0  0  0  0  0  0  0  0
  -10.7350    3.2740   -1.0440 C   0  0  0  0  0  0  0  0  0  0  0  0
   -9.3840    3.8340   -0.5980 C   0  0  0  0  0  0  0  0  0  0  0  0
   -8.3980    3.7900   -1.4930 N   0  0  0  0  0  0  0  0  0  0  0  0
   -7.0730    4.3630   -1.2570 C   0  0  0  0  0  0  0  0  0  0  0  0
   -6.1770    3.3620   -0.5270 C   0  0  0  0  0  0  0  0  0  0  0  0
   -4.8400    3.8420   -0.5480 O   0  0  0  0  0  0  0  0  0  0  0  0
   -3.9400    2.9810    0.1360 C   0  0  0  0  0  0  0  0  0  0  0  0
   -2.5350    3.5710    0.0550 C   0  0  0  0  0  0  0  0  0  0  0  0
   -1.6150    2.6760    0.6650 O   0  0  0  0  0  0  0  0  0  0  0  0
   -0.2760    3.1560    0.6160 C   0  0  0  0  0  0  0  0  0  0  0  0
    0.6440    2.1180    1.2590 C   0  0  0  0  0  0  0  0  0  0  0  0
    0.5790    0.9280    0.5000 O   0  0  0  0  0  0  0  0  0  0  0  0
   -9.2170    4.2900    0.5260 O   0  0  0  0  0  0  0  0  0  0  0  0
  1  2  1  0  0  0  0
  1  5  1  0  0  0  0
  2  3  1  0  0  0  0
  3  4  1  0  0  0  0
  3  6  1  0  0  0  0
  4  5  1  0  0  0  0
  6  7  1  0  0  0  0
  7  8  1  0  0  0  0
  8  9  1  0  0  0  0
  9 10  1  0  0  0  0
 10 11  1  0  0  0  0
 10 21  2  0  0  0  0
 11 12  1  0  0  0  0
 12 13  1  0  0  0  0
 13 14  1  0  0  0  0
 14 15  1  0  0  0  0
 15 16  1  0  0  0  0
 16 17  1  0  0  0  0
 17 18  1  0  0  0  0
 18 19  1  0  0  0  0
 19 20  1  0  0  0  0
M  END
>  <CAS>
6

>  <name>
HY5

>  <GRAPH.INDEX>
86

>  <DIPOLE>
40

$$$$

  MOE2015           3D

 23 23  0  0  1  0  0  0  0  0999 V2000
  -20.5900    1.2740    1.3390 S   0  0  0  0  0  0  0  0  0  0  0  0
  -18.5080    1.4090    1.2860 S   0  0  0  0  0  0  0  0  0  0  0  0
  -18.4040    2.5750   -0.1080 C   0  0  3  0  0  0  0  0  0  0  0  0
  -19.7300    3.3530   -0.0600 C   0  0  0  0  0  0  0  0  0  0  0  0
  -20.9250    2.3870   -0.0630 C   0  0  0  0  0  0  0  0  0  0  0  0
  -17.1860    3.4860    0.1110 C   0  0  0  0  0  0  0  0  0  0  0  0
  -15.8520    2.7420   -0.0690 C   0  0  0  0  0  0  0  0  0  0  0  0
  -14.6760    3.7200    0.0730 C   0  0  0  0  0  0  0  0  0  0  0  0
  -13.3240    3.0030   -0.0970 C   0  0  0  0  0  0  0  0  0  0  0  0
  -12.1140    3.9340   -0.0030 C   0  0  0  0  0  0  0  0  0  0  0  0
  -10.9150    3.3690   -0.1320 N   0  0  0  0  0  0  0  0  0  0  0  0
   -9.6790    4.1310   -0.0690 C   0  0  0  0  0  0  0  0  0  0  0  0
   -8.4890    3.1700   -0.1180 C   0  0  0  0  0  0  0  0  0  0  0  0
   -7.1650    3.9440   -0.0430 C   0  0  0  0  0  0  0  0  0  0  0  0
   -5.9680    2.9850   -0.0940 C   0  0  0  0  0  0  0  0  0  0  0  0
   -4.6490    3.7650   -0.0070 C   0  0  0  0  0  0  0  0  0  0  0  0
   -3.4470    2.8130   -0.0750 C   0  0  0  0  0  0  0  0  0  0  0  0
   -2.1310    3.5980    0.0170 C   0  0  0  0  0  0  0  0  0  0  0  0
   -0.9260    2.6500   -0.0630 C   0  0  0  0  0  0  0  0  0  0  0  0
    0.3880    3.4350    0.0480 C   0  0  0  0  0  0  0  0  0  0  0  0
    1.5950    2.4910   -0.0380 C   0  0  0  0  0  0  0  0  0  0  0  0
    2.9050    3.2750    0.0840 C   0  0  0  0  0  0  0  0  0  0  0  0
  -12.2430    5.1390    0.1750 O   0  0  0  0  0  0  0  0  0  0  0  0
  1  2  1  0  0  0  0
  1  5  1  0  0  0  0
  2  3  1  0  0  0  0
  3  4  1  0  0  0  0
  3  6  1  0  0  0  0
  4  5  1  0  0  0  0
  6  7  1  0  0  0  0
  7  8  1  0  0  0  0
  8  9  1  0  0  0  0
  9 10  1  0  0  0  0
 10 11  1  0  0  0  0
 10 23  2  0  0  0  0
 11 12  1  0  0  0  0
 12 13  1  0  0  0  0
 13 14  1  0  0  0  0
 14 15  1  0  0  0  0
 15 16  1  0  0  0  0
 16 17  1  0  0  0  0
 17 18  1  0  0  0  0
 18 19  1  0  0  0  0
 19 20  1  0  0  0  0
 20 21  1  0  0  0  0
 21 22  1  0  0  0  0
M  END
>  <CAS>
6

>  <name>
HY5

>  <GRAPH.INDEX>
477

>  <DIPOLE>
40

$$$$

  MOE2015           3D

 23 23  0  0  1  0  0  0  0  0999 V2000
  -20.6210    1.3290    1.3080 S   0  0  0  0  0  0  0  0  0  0  0  0
  -18.5370    1.4080    1.2450 S   0  0  0  0  0  0  0  0  0  0  0  0
  -18.4100    2.6140   -0.1120 C   0  0  3  0  0  0  0  0  0  0  0  0
  -19.7170    3.4200   -0.0400 C   0  0  0  0  0  0  0  0  0  0  0  0
  -20.9320    2.4810   -0.0670 C   0  0  0  0  0  0  0  0  0  0  0  0
  -17.1720    3.4910    0.1330 C   0  0  0  0  0  0  0  0  0  0  0  0
  -15.8530    2.7270   -0.0650 C   0  0  0  0  0  0  0  0  0  0  0  0
  -14.6650    3.6860    0.0850 C   0  0  0  0  0  0  0  0  0  0  0  0
  -13.3220    2.9560   -0.0990 C   0  0  0  0  0  0  0  0  0  0  0  0
  -12.1050    3.8740    0.0050 C   0  0  0  0  0  0  0  0  0  0  0  0
  -10.9110    3.3110   -0.1740 N   0  0  0  0  0  0  0  0  0  0  0  0
   -9.6740    4.0700   -0.1020 C   0  0  0  0  0  0  0  0  0  0  0  0
   -8.4850    3.1100   -0.1560 C   0  0  0  0  0  0  0  0  0  0  0  0
   -7.1660    3.8890   -0.0590 C   0  0  0  0  0  0  0  0  0  0  0  0
   -5.9630    2.9380   -0.1060 C   0  0  0  0  0  0  0  0  0  0  0  0
   -4.6540    3.7300    0.0070 C   0  0  0  0  0  0  0  0  0  0  0  0
   -3.4400    2.7920   -0.0410 C   0  0  0  0  0  0  0  0  0  0  0  0
   -2.1390    3.5980    0.0670 C   0  0  0  0  0  0  0  0  0  0  0  0
   -0.9160    2.6740   -0.0030 C   0  0  0  0  0  0  0  0  0  0  0  0
    0.3810    3.4920    0.0610 C   0  0  0  0  0  0  0  0  0  0  0  0
    1.6070    2.5740   -0.0310 C   0  0  0  0  0  0  0  0  0  0  0  0
    2.9000    3.3950    0.0020 C   0  0  0  0  0  0  0  0  0  0  0  0
  -12.2230    5.0710    0.2360 O   0  0  0  0  0  0  0  0  0  0  0  0
  1  2  1  0  0  0  0
  1  5  1  0  0  0  0
  2  3  1  0  0  0  0
  3  4  1  0  0  0  0
  3  6  1  0  0  0  0
  4  5  1  0  0  0  0
  6  7  1  0  0  0  0
  7  8  1  0  0  0  0
  8  9  1  0  0  0  0
  9 10  1  0  0  0  0
 10 11  1  0  0  0  0
 10 23  2  0  0  0  0
 11 12  1  0  0  0  0
 12 13  1  0  0  0  0
 13 14  1  0  0  0  0
 14 15  1  0  0  0  0
 15 16  1  0  0  0  0
 16 17  1  0  0  0  0
 17 18  1  0  0  0  0
 18 19  1  0  0  0  0
 19 20  1  0  0  0  0
 20 21  1  0  0  0  0
 21 22  1  0  0  0  0
M  END
>  <CAS>
7

>  <name>
HY6

>  <GRAPH.INDEX>
536

>  <DIPOLE>
32.5

$$$$

  MOE2015           3D

 23 23  0  0  1  0  0  0  0  0999 V2000
  -20.5920    1.2770    1.3360 S   0  0  0  0  0  0  0  0  0  0  0  0
  -18.5100    1.4100    1.2870 S   0  0  0  0  0  0  0  0  0  0  0  0
  -18.4050    2.5770   -0.1070 C   0  0  3  0  0  0  0  0  0  0  0  0
  -19.7290    3.3570   -0.0580 C   0  0  0  0  0  0  0  0  0  0  0  0
  -20.9250    2.3930   -0.0630 C   0  0  0  0  0  0  0  0  0  0  0  0
  -17.1850    3.4860    0.1110 C   0  0  0  0  0  0  0  0  0  0  0  0
  -15.8520    2.7420   -0.0690 C   0  0  0  0  0  0  0  0  0  0  0  0
  -14.6760    3.7180    0.0750 C   0  0  0  0  0  0  0  0  0  0  0  0
  -13.3240    3.0000   -0.0970 C   0  0  0  0  0  0  0  0  0  0  0  0
  -12.1130    3.9300   -0.0020 C   0  0  0  0  0  0  0  0  0  0  0  0
  -10.9150    3.3650   -0.1360 N   0  0  0  0  0  0  0  0  0  0  0  0
   -9.6780    4.1260   -0.0740 C   0  0  0  0  0  0  0  0  0  0  0  0
   -8.4890    3.1660   -0.1220 C   0  0  0  0  0  0  0  0  0  0  0  0
   -7.1650    3.9400   -0.0450 C   0  0  0  0  0  0  0  0  0  0  0  0
   -5.9670    2.9830   -0.0940 C   0  0  0  0  0  0  0  0  0  0  0  0
   -4.6490    3.7640   -0.0020 C   0  0  0  0  0  0  0  0  0  0  0  0
   -3.4470    2.8130   -0.0700 C   0  0  0  0  0  0  0  0  0  0  0  0
   -2.1320    3.5980    0.0230 C   0  0  0  0  0  0  0  0  0  0  0  0
   -0.9260    2.6520   -0.0580 C   0  0  0  0  0  0  0  0  0  0  0  0
    0.3880    3.4390    0.0520 C   0  0  0  0  0  0  0  0  0  0  0  0
    1.5950    2.4960   -0.0360 C   0  0  0  0  0  0  0  0  0  0  0  0
    2.9050    3.2820    0.0790 C   0  0  0  0  0  0  0  0  0  0  0  0
  -12.2410    5.1350    0.1790 O   0  0  0  0  0  0  0  0  0  0  0  0
  1  2  1  0  0  0  0
  1  5  1  0  0  0  0
  2  3  1  0  0  0  0
  3  4  1  0  0  0  0
  3  6  1  0  0  0  0
  4  5  1  0  0  0  0
  6  7  1  0  0  0  0
  7  8  1  0  0  0  0
  8  9  1  0  0  0  0
  9 10  1  0  0  0  0
 10 11  1  0  0  0  0
 10 23  2  0  0  0  0
 11 12  1  0  0  0  0
 12 13  1  0  0  0  0
 13 14  1  0  0  0  0
 14 15  1  0  0  0  0
 15 16  1  0  0  0  0
 16 17  1  0  0  0  0
 17 18  1  0  0  0  0
 18 19  1  0  0  0  0
 19 20  1  0  0  0  0
 20 21  1  0  0  0  0
 21 22  1  0  0  0  0
M  END
>  <CAS>
8

>  <name>
HY7

>  <GRAPH.INDEX>
727

>  <DIPOLE>
33.5

$$$$

  MOE2015           3D

 12 12  0  0  1  0  0  0  0  0999 V2000
   -7.4860    3.4730   -0.2410 S   0  0  0  0  0  0  0  0  0  0  0  0
   -6.1020    4.9510    0.2630 S   0  0  0  0  0  0  0  0  0  0  0  0
   -4.6810    3.8430    0.5170 C   0  0  3  0  0  0  0  0  0  0  0  0
   -4.9870    2.6040   -0.3430 C   0  0  0  0  0  0  0  0  0  0  0  0
   -6.3810    2.0450   -0.0150 C   0  0  0  0  0  0  0  0  0  0  0  0
   -3.4320    4.6280    0.0870 C   0  0  0  0  0  0  0  0  0  0  0  0
   -2.1280    3.8340    0.2740 C   0  0  0  0  0  0  0  0  0  0  0  0
   -0.9190    4.7030   -0.1030 C   0  0  0  0  0  0  0  0  0  0  0  0
    0.4010    3.9290    0.0690 C   0  0  0  0  0  0  0  0  0  0  0  0
    1.6460    4.7400   -0.2920 C   0  0  0  0  0  0  0  0  0  0  0  0
    2.8210    4.1510   -0.1800 N   0  0  0  0  0  0  0  0  0  0  0  0
    1.5910    5.8970   -0.6730 O   0  0  0  0  0  0  0  0  0  0  0  0
  1  2  1  0  0  0  0
  1  5  1  0  0  0  0
  2  3  1  0  0  0  0
  3  4  1  0  0  0  0
  3  6  1  0  0  0  0
  4  5  1  0  0  0  0
  6  7  1  0  0  0  0
  7  8  1  0  0  0  0
  8  9  1  0  0  0  0
  9 10  1  0  0  0  0
 10 11  1  0  0  0  0
 10 12  2  0  0  0  0
M  END
>  <CAS>
9

>  <name>
PO0

>  <GRAPH.INDEX>
232

>  <DIPOLE>
29

$$$$

  MOE2015           3D

 16 16  0  0  1  0  0  0  0  0999 V2000
  -12.2450    0.6100    0.7800 S   0  0  0  0  0  0  0  0  0  0  0  0
  -10.1850    0.6910    0.4540 S   0  0  0  0  0  0  0  0  0  0  0  0
  -10.1370    2.3950   -0.1840 C   0  0  3  0  0  0  0  0  0  0  0  0
  -11.3530    3.0820    0.4580 C   0  0  0  0  0  0  0  0  0  0  0  0
  -12.6340    2.2830    0.1760 C   0  0  0  0  0  0  0  0  0  0  0  0
   -8.8070    3.0360    0.2450 C   0  0  0  0  0  0  0  0  0  0  0  0
   -7.6040    2.4460   -0.5090 C   0  0  0  0  0  0  0  0  0  0  0  0
   -6.3120    3.1730   -0.1110 C   0  0  0  0  0  0  0  0  0  0  0  0
   -5.0990    2.5900   -0.8570 C   0  0  0  0  0  0  0  0  0  0  0  0
   -3.7780    3.2940   -0.5480 C   0  0  0  0  0  0  0  0  0  0  0  0
   -2.7060    2.8590   -1.2110 N   0  0  0  0  0  0  0  0  0  0  0  0
   -1.3700    3.4110   -1.0360 C   0  0  0  0  0  0  0  0  0  0  0  0
   -0.5940    2.5400   -0.0490 C   0  0  0  0  0  0  0  0  0  0  0  0
    0.7990    3.1130    0.1940 C   0  0  0  0  0  0  0  0  0  0  0  0
    1.5520    2.2200    1.0900 N   0  0  0  0  0  0  0  0  0  0  0  0
   -3.7140    4.2100    0.2640 O   0  0  0  0  0  0  0  0  0  0  0  0
  1  2  1  0  0  0  0
  1  5  1  0  0  0  0
  2  3  1  0  0  0  0
  3  4  1  0  0  0  0
  3  6  1  0  0  0  0
  4  5  1  0  0  0  0
  6  7  1  0  0  0  0
  7  8  1  0  0  0  0
  8  9  1  0  0  0  0
  9 10  1  0  0  0  0
 10 11  1  0  0  0  0
 10 16  2  0  0  0  0
 11 12  1  0  0  0  0
 12 13  1  0  0  0  0
 13 14  1  0  0  0  0
 14 15  1  0  0  0  0
M  END
>  <CAS>
10

>  <name>
PO1

>  <GRAPH.INDEX>
21

>  <DIPOLE>
29

$$$$

  MOE2015           3D

 12 12  0  0  1  0  0  0  0  0999 V2000
   -7.4860    3.4730   -0.2410 S   0  0  0  0  0  0  0  0  0  0  0  0
   -6.1020    4.9510    0.2630 S   0  0  0  0  0  0  0  0  0  0  0  0
   -4.6810    3.8430    0.5170 C   0  0  3  0  0  0  0  0  0  0  0  0
   -4.9870    2.6040   -0.3430 C   0  0  0  0  0  0  0  0  0  0  0  0
   -6.3810    2.0450   -0.0150 C   0  0  0  0  0  0  0  0  0  0  0  0
   -3.4320    4.6280    0.0870 C   0  0  0  0  0  0  0  0  0  0  0  0
   -2.1280    3.8340    0.2740 C   0  0  0  0  0  0  0  0  0  0  0  0
   -0.9190    4.7030   -0.1030 C   0  0  0  0  0  0  0  0  0  0  0  0
    0.4010    3.9290    0.0690 C   0  0  0  0  0  0  0  0  0  0  0  0
    1.6460    4.7400   -0.2920 C   0  0  0  0  0  0  0  0  0  0  0  0
    2.8210    4.1510   -0.1800 N   0  0  0  0  0  0  0  0  0  0  0  0
    1.5910    5.8970   -0.6730 O   0  0  0  0  0  0  0  0  0  0  0  0
  1  2  1  0  0  0  0
  1  5  1  0  0  0  0
  2  3  1  0  0  0  0
  3  4  1  0  0  0  0
  3  6  1  0  0  0  0
  4  5  1  0  0  0  0
  6  7  1  0  0  0  0
  7  8  1  0  0  0  0
  8  9  1  0  0  0  0
  9 10  1  0  0  0  0
 10 11  1  0  0  0  0
 10 12  2  0  0  0  0
M  END
>  <CAS>
10

>  <name>
PO1

>  <GRAPH.INDEX>
116

>  <DIPOLE>
29

$$$$

  MOE2015           3D

 16 16  0  0  1  0  0  0  0  0999 V2000
  -12.2450    0.6100    0.7800 S   0  0  0  0  0  0  0  0  0  0  0  0
  -10.1850    0.6910    0.4540 S   0  0  0  0  0  0  0  0  0  0  0  0
  -10.1370    2.3950   -0.1840 C   0  0  3  0  0  0  0  0  0  0  0  0
  -11.3530    3.0820    0.4580 C   0  0  0  0  0  0  0  0  0  0  0  0
  -12.6340    2.2830    0.1760 C   0  0  0  0  0  0  0  0  0  0  0  0
   -8.8070    3.0360    0.2450 C   0  0  0  0  0  0  0  0  0  0  0  0
   -7.6040    2.4460   -0.5090 C   0  0  0  0  0  0  0  0  0  0  0  0
   -6.3120    3.1730   -0.1110 C   0  0  0  0  0  0  0  0  0  0  0  0
   -5.0990    2.5900   -0.8570 C   0  0  0  0  0  0  0  0  0  0  0  0
   -3.7780    3.2940   -0.5480 C   0  0  0  0  0  0  0  0  0  0  0  0
   -2.7060    2.8590   -1.2110 N   0  0  0  0  0  0  0  0  0  0  0  0
   -1.3700    3.4110   -1.0360 C   0  0  0  0  0  0  0  0  0  0  0  0
   -0.5940    2.5400   -0.0490 C   0  0  0  0  0  0  0  0  0  0  0  0
    0.7990    3.1130    0.1940 C   0  0  0  0  0  0  0  0  0  0  0  0
    1.5520    2.2200    1.0900 N   0  0  0  0  0  0  0  0  0  0  0  0
   -3.7140    4.2100    0.2640 O   0  0  0  0  0  0  0  0  0  0  0  0
  1  2  1  0  0  0  0
  1  5  1  0  0  0  0
  2  3  1  0  0  0  0
  3  4  1  0  0  0  0
  3  6  1  0  0  0  0
  4  5  1  0  0  0  0
  6  7  1  0  0  0  0
  7  8  1  0  0  0  0
  8  9  1  0  0  0  0
  9 10  1  0  0  0  0
 10 11  1  0  0  0  0
 10 16  2  0  0  0  0
 11 12  1  0  0  0  0
 12 13  1  0  0  0  0
 13 14  1  0  0  0  0
 14 15  1  0  0  0  0
M  END
>  <CAS>
11

>  <name>
PO2

>  <GRAPH.INDEX>
31

>  <DIPOLE>
29

$$$$

  MOE2015           3D

 12 12  0  0  1  0  0  0  0  0999 V2000
   -7.4860    3.4730   -0.2410 S   0  0  0  0  0  0  0  0  0  0  0  0
   -6.1020    4.9510    0.2630 S   0  0  0  0  0  0  0  0  0  0  0  0
   -4.6810    3.8430    0.5170 C   0  0  3  0  0  0  0  0  0  0  0  0
   -4.9870    2.6040   -0.3430 C   0  0  0  0  0  0  0  0  0  0  0  0
   -6.3810    2.0450   -0.0150 C   0  0  0  0  0  0  0  0  0  0  0  0
   -3.4320    4.6280    0.0870 C   0  0  0  0  0  0  0  0  0  0  0  0
   -2.1280    3.8340    0.2740 C   0  0  0  0  0  0  0  0  0  0  0  0
   -0.9190    4.7030   -0.1030 C   0  0  0  0  0  0  0  0  0  0  0  0
    0.4010    3.9290    0.0690 C   0  0  0  0  0  0  0  0  0  0  0  0
    1.6460    4.7400   -0.2920 C   0  0  0  0  0  0  0  0  0  0  0  0
    2.8210    4.1510   -0.1800 N   0  0  0  0  0  0  0  0  0  0  0  0
    1.5910    5.8970   -0.6730 O   0  0  0  0  0  0  0  0  0  0  0  0
  1  2  1  0  0  0  0
  1  5  1  0  0  0  0
  2  3  1  0  0  0  0
  3  4  1  0  0  0  0
  3  6  1  0  0  0  0
  4  5  1  0  0  0  0
  6  7  1  0  0  0  0
  7  8  1  0  0  0  0
  8  9  1  0  0  0  0
  9 10  1  0  0  0  0
 10 11  1  0  0  0  0
 10 12  2  0  0  0  0
M  END
>  <CAS>
11

>  <name>
PO2

>  <GRAPH.INDEX>
101

>  <DIPOLE>
29

$$$$

  MOE2015           3D

 16 16  0  0  1  0  0  0  0  0999 V2000
  -12.2450    0.6100    0.7800 S   0  0  0  0  0  0  0  0  0  0  0  0
  -10.1850    0.6910    0.4540 S   0  0  0  0  0  0  0  0  0  0  0  0
  -10.1370    2.3950   -0.1840 C   0  0  3  0  0  0  0  0  0  0  0  0
  -11.3530    3.0820    0.4580 C   0  0  0  0  0  0  0  0  0  0  0  0
  -12.6340    2.2830    0.1760 C   0  0  0  0  0  0  0  0  0  0  0  0
   -8.8070    3.0360    0.2450 C   0  0  0  0  0  0  0  0  0  0  0  0
   -7.6040    2.4460   -0.5090 C   0  0  0  0  0  0  0  0  0  0  0  0
   -6.3120    3.1730   -0.1110 C   0  0  0  0  0  0  0  0  0  0  0  0
   -5.0990    2.5900   -0.8570 C   0  0  0  0  0  0  0  0  0  0  0  0
   -3.7780    3.2940   -0.5480 C   0  0  0  0  0  0  0  0  0  0  0  0
   -2.7060    2.8590   -1.2110 N   0  0  0  0  0  0  0  0  0  0  0  0
   -1.3700    3.4110   -1.0360 C   0  0  0  0  0  0  0  0  0  0  0  0
   -0.5940    2.5400   -0.0490 C   0  0  0  0  0  0  0  0  0  0  0  0
    0.7990    3.1130    0.1940 C   0  0  0  0  0  0  0  0  0  0  0  0
    1.5520    2.2200    1.0900 N   0  0  0  0  0  0  0  0  0  0  0  0
   -3.7140    4.2100    0.2640 O   0  0  0  0  0  0  0  0  0  0  0  0
  1  2  1  0  0  0  0
  1  5  1  0  0  0  0
  2  3  1  0  0  0  0
  3  4  1  0  0  0  0
  3  6  1  0  0  0  0
  4  5  1  0  0  0  0
  6  7  1  0  0  0  0
  7  8  1  0  0  0  0
  8  9  1  0  0  0  0
  9 10  1  0  0  0  0
 10 11  1  0  0  0  0
 10 16  2  0  0  0  0
 11 12  1  0  0  0  0
 12 13  1  0  0  0  0
 13 14  1  0  0  0  0
 14 15  1  0  0  0  0
M  END
>  <CAS>
12

>  <name>
PO3

>  <GRAPH.INDEX>
42

>  <DIPOLE>
29

$$$$

  MOE2015           3D

 12 12  0  0  1  0  0  0  0  0999 V2000
   -7.4860    3.4730   -0.2410 S   0  0  0  0  0  0  0  0  0  0  0  0
   -6.1020    4.9510    0.2630 S   0  0  0  0  0  0  0  0  0  0  0  0
   -4.6810    3.8430    0.5170 C   0  0  3  0  0  0  0  0  0  0  0  0
   -4.9870    2.6040   -0.3430 C   0  0  0  0  0  0  0  0  0  0  0  0
   -6.3810    2.0450   -0.0150 C   0  0  0  0  0  0  0  0  0  0  0  0
   -3.4320    4.6280    0.0870 C   0  0  0  0  0  0  0  0  0  0  0  0
   -2.1280    3.8340    0.2740 C   0  0  0  0  0  0  0  0  0  0  0  0
   -0.9190    4.7030   -0.1030 C   0  0  0  0  0  0  0  0  0  0  0  0
    0.4010    3.9290    0.0690 C   0  0  0  0  0  0  0  0  0  0  0  0
    1.6460    4.7400   -0.2920 C   0  0  0  0  0  0  0  0  0  0  0  0
    2.8210    4.1510   -0.1800 N   0  0  0  0  0  0  0  0  0  0  0  0
    1.5910    5.8970   -0.6730 O   0  0  0  0  0  0  0  0  0  0  0  0
  1  2  1  0  0  0  0
  1  5  1  0  0  0  0
  2  3  1  0  0  0  0
  3  4  1  0  0  0  0
  3  6  1  0  0  0  0
  4  5  1  0  0  0  0
  6  7  1  0  0  0  0
  7  8  1  0  0  0  0
  8  9  1  0  0  0  0
  9 10  1  0  0  0  0
 10 11  1  0  0  0  0
 10 12  2  0  0  0  0
M  END
>  <CAS>
12

>  <name>
PO3

>  <GRAPH.INDEX>
102

>  <DIPOLE>
29

$$$$

  MOE2015           3D

 16 16  0  0  1  0  0  0  0  0999 V2000
  -12.2450    0.6100    0.7800 S   0  0  0  0  0  0  0  0  0  0  0  0
  -10.1850    0.6910    0.4540 S   0  0  0  0  0  0  0  0  0  0  0  0
  -10.1370    2.3950   -0.1840 C   0  0  3  0  0  0  0  0  0  0  0  0
  -11.3530    3.0820    0.4580 C   0  0  0  0  0  0  0  0  0  0  0  0
  -12.6340    2.2830    0.1760 C   0  0  0  0  0  0  0  0  0  0  0  0
   -8.8070    3.0360    0.2450 C   0  0  0  0  0  0  0  0  0  0  0  0
   -7.6040    2.4460   -0.5090 C   0  0  0  0  0  0  0  0  0  0  0  0
   -6.3120    3.1730   -0.1110 C   0  0  0  0  0  0  0  0  0  0  0  0
   -5.0990    2.5900   -0.8570 C   0  0  0  0  0  0  0  0  0  0  0  0
   -3.7780    3.2940   -0.5480 C   0  0  0  0  0  0  0  0  0  0  0  0
   -2.7060    2.8590   -1.2110 N   0  0  0  0  0  0  0  0  0  0  0  0
   -1.3700    3.4110   -1.0360 C   0  0  0  0  0  0  0  0  0  0  0  0
   -0.5940    2.5400   -0.0490 C   0  0  0  0  0  0  0  0  0  0  0  0
    0.7990    3.1130    0.1940 C   0  0  0  0  0  0  0  0  0  0  0  0
    1.5520    2.2200    1.0900 N   0  0  0  0  0  0  0  0  0  0  0  0
   -3.7140    4.2100    0.2640 O   0  0  0  0  0  0  0  0  0  0  0  0
  1  2  1  0  0  0  0
  1  5  1  0  0  0  0
  2  3  1  0  0  0  0
  3  4  1  0  0  0  0
  3  6  1  0  0  0  0
  4  5  1  0  0  0  0
  6  7  1  0  0  0  0
  7  8  1  0  0  0  0
  8  9  1  0  0  0  0
  9 10  1  0  0  0  0
 10 11  1  0  0  0  0
 10 16  2  0  0  0  0
 11 12  1  0  0  0  0
 12 13  1  0  0  0  0
 13 14  1  0  0  0  0
 14 15  1  0  0  0  0
M  END
>  <CAS>
13

>  <name>
PO4

>  <GRAPH.INDEX>
82

>  <DIPOLE>
29

$$$$

  MOE2015           3D

 12 12  0  0  1  0  0  0  0  0999 V2000
   -7.4860    3.4730   -0.2410 S   0  0  0  0  0  0  0  0  0  0  0  0
   -6.1020    4.9510    0.2630 S   0  0  0  0  0  0  0  0  0  0  0  0
   -4.6810    3.8430    0.5170 C   0  0  3  0  0  0  0  0  0  0  0  0
   -4.9870    2.6040   -0.3430 C   0  0  0  0  0  0  0  0  0  0  0  0
   -6.3810    2.0450   -0.0150 C   0  0  0  0  0  0  0  0  0  0  0  0
   -3.4320    4.6280    0.0870 C   0  0  0  0  0  0  0  0  0  0  0  0
   -2.1280    3.8340    0.2740 C   0  0  0  0  0  0  0  0  0  0  0  0
   -0.9190    4.7030   -0.1030 C   0  0  0  0  0  0  0  0  0  0  0  0
    0.4010    3.9290    0.0690 C   0  0  0  0  0  0  0  0  0  0  0  0
    1.6460    4.7400   -0.2920 C   0  0  0  0  0  0  0  0  0  0  0  0
    2.8210    4.1510   -0.1800 N   0  0  0  0  0  0  0  0  0  0  0  0
    1.5910    5.8970   -0.6730 O   0  0  0  0  0  0  0  0  0  0  0  0
  1  2  1  0  0  0  0
  1  5  1  0  0  0  0
  2  3  1  0  0  0  0
  3  4  1  0  0  0  0
  3  6  1  0  0  0  0
  4  5  1  0  0  0  0
  6  7  1  0  0  0  0
  7  8  1  0  0  0  0
  8  9  1  0  0  0  0
  9 10  1  0  0  0  0
 10 11  1  0  0  0  0
 10 12  2  0  0  0  0
M  END
>  <CAS>
13

>  <name>
PO4

>  <GRAPH.INDEX>
75

>  <DIPOLE>
29

$$$$

  MOE2015           3D

 16 16  0  0  1  0  0  0  0  0999 V2000
  -12.2450    0.6100    0.7800 S   0  0  0  0  0  0  0  0  0  0  0  0
  -10.1850    0.6910    0.4540 S   0  0  0  0  0  0  0  0  0  0  0  0
  -10.1370    2.3950   -0.1840 C   0  0  3  0  0  0  0  0  0  0  0  0
  -11.3530    3.0820    0.4580 C   0  0  0  0  0  0  0  0  0  0  0  0
  -12.6340    2.2830    0.1760 C   0  0  0  0  0  0  0  0  0  0  0  0
   -8.8070    3.0360    0.2450 C   0  0  0  0  0  0  0  0  0  0  0  0
   -7.6040    2.4460   -0.5090 C   0  0  0  0  0  0  0  0  0  0  0  0
   -6.3120    3.1730   -0.1110 C   0  0  0  0  0  0  0  0  0  0  0  0
   -5.0990    2.5900   -0.8570 C   0  0  0  0  0  0  0  0  0  0  0  0
   -3.7780    3.2940   -0.5480 C   0  0  0  0  0  0  0  0  0  0  0  0
   -2.7060    2.8590   -1.2110 N   0  0  0  0  0  0  0  0  0  0  0  0
   -1.3700    3.4110   -1.0360 C   0  0  0  0  0  0  0  0  0  0  0  0
   -0.5940    2.5400   -0.0490 C   0  0  0  0  0  0  0  0  0  0  0  0
    0.7990    3.1130    0.1940 C   0  0  0  0  0  0  0  0  0  0  0  0
    1.5520    2.2200    1.0900 N   0  0  0  0  0  0  0  0  0  0  0  0
   -3.7140    4.2100    0.2640 O   0  0  0  0  0  0  0  0  0  0  0  0
  1  2  1  0  0  0  0
  1  5  1  0  0  0  0
  2  3  1  0  0  0  0
  3  4  1  0  0  0  0
  3  6  1  0  0  0  0
  4  5  1  0  0  0  0
  6  7  1  0  0  0  0
  7  8  1  0  0  0  0
  8  9  1  0  0  0  0
  9 10  1  0  0  0  0
 10 11  1  0  0  0  0
 10 16  2  0  0  0  0
 11 12  1  0  0  0  0
 12 13  1  0  0  0  0
 13 14  1  0  0  0  0
 14 15  1  0  0  0  0
M  END
>  <CAS>
14

>  <name>
PO5

>  <GRAPH.INDEX>
144

>  <DIPOLE>
29

$$$$

  MOE2015           3D

 12 12  0  0  1  0  0  0  0  0999 V2000
   -7.4820    3.4450   -0.2220 S   0  0  0  0  0  0  0  0  0  0  0  0
   -6.1050    4.9360    0.2640 S   0  0  0  0  0  0  0  0  0  0  0  0
   -4.6760    3.8410    0.5190 C   0  0  3  0  0  0  0  0  0  0  0  0
   -4.9770    2.5950   -0.3340 C   0  0  0  0  0  0  0  0  0  0  0  0
   -6.3640    2.0270    0.0050 C   0  0  0  0  0  0  0  0  0  0  0  0
   -3.4340    4.6310    0.0810 C   0  0  0  0  0  0  0  0  0  0  0  0
   -2.1250    3.8470    0.2700 C   0  0  0  0  0  0  0  0  0  0  0  0
   -0.9190    4.7220   -0.1010 C   0  0  0  0  0  0  0  0  0  0  0  0
    0.4020    3.9520    0.0810 C   0  0  0  0  0  0  0  0  0  0  0  0
    1.6420    4.7670   -0.2780 C   0  0  0  0  0  0  0  0  0  0  0  0
    2.8030    4.0980   -0.1680 O   0  0  0  0  0  0  0  0  0  0  0  0
    1.6580    5.9320   -0.6420 O   0  0  0  0  0  0  0  0  0  0  0  0
  1  2  1  0  0  0  0
  1  5  1  0  0  0  0
  2  3  1  0  0  0  0
  3  4  1  0  0  0  0
  3  6  1  0  0  0  0
  4  5  1  0  0  0  0
  6  7  1  0  0  0  0
  7  8  1  0  0  0  0
  8  9  1  0  0  0  0
  9 10  1  0  0  0  0
 10 11  1  0  0  0  0
 10 12  2  0  0  0  0
M  END
>  <CAS>
15

>  <name>
NE1

>  <GRAPH.INDEX>
31

>  <DIPOLE>
29

$$$$

  MOE2015           3D

 12 12  0  0  1  0  0  0  0  0999 V2000
   -7.4860    3.4730   -0.2410 S   0  0  0  0  0  0  0  0  0  0  0  0
   -6.1020    4.9510    0.2630 S   0  0  0  0  0  0  0  0  0  0  0  0
   -4.6810    3.8430    0.5170 C   0  0  3  0  0  0  0  0  0  0  0  0
   -4.9870    2.6040   -0.3430 C   0  0  0  0  0  0  0  0  0  0  0  0
   -6.3810    2.0450   -0.0150 C   0  0  0  0  0  0  0  0  0  0  0  0
   -3.4320    4.6280    0.0870 C   0  0  0  0  0  0  0  0  0  0  0  0
   -2.1280    3.8340    0.2740 C   0  0  0  0  0  0  0  0  0  0  0  0
   -0.9190    4.7030   -0.1030 C   0  0  0  0  0  0  0  0  0  0  0  0
    0.4010    3.9290    0.0690 C   0  0  0  0  0  0  0  0  0  0  0  0
    1.6460    4.7400   -0.2920 C   0  0  0  0  0  0  0  0  0  0  0  0
    2.8210    4.1510   -0.1800 N   0  0  0  0  0  0  0  0  0  0  0  0
    1.5910    5.8970   -0.6730 O   0  0  0  0  0  0  0  0  0  0  0  0
  1  2  1  0  0  0  0
  1  5  1  0  0  0  0
  2  3  1  0  0  0  0
  3  4  1  0  0  0  0
  3  6  1  0  0  0  0
  4  5  1  0  0  0  0
  6  7  1  0  0  0  0
  7  8  1  0  0  0  0
  8  9  1  0  0  0  0
  9 10  1  0  0  0  0
 10 11  1  0  0  0  0
 10 12  2  0  0  0  0
M  END
>  <CAS>
15

>  <name>
NE1

>  <GRAPH.INDEX>
201

>  <DIPOLE>
29

$$$$

  MOE2015           3D

 12 12  0  0  1  0  0  0  0  0999 V2000
   -7.4820    3.4450   -0.2220 S   0  0  0  0  0  0  0  0  0  0  0  0
   -6.1050    4.9360    0.2640 S   0  0  0  0  0  0  0  0  0  0  0  0
   -4.6760    3.8410    0.5190 C   0  0  3  0  0  0  0  0  0  0  0  0
   -4.9770    2.5950   -0.3340 C   0  0  0  0  0  0  0  0  0  0  0  0
   -6.3640    2.0270    0.0050 C   0  0  0  0  0  0  0  0  0  0  0  0
   -3.4340    4.6310    0.0810 C   0  0  0  0  0  0  0  0  0  0  0  0
   -2.1250    3.8470    0.2700 C   0  0  0  0  0  0  0  0  0  0  0  0
   -0.9190    4.7220   -0.1010 C   0  0  0  0  0  0  0  0  0  0  0  0
    0.4020    3.9520    0.0810 C   0  0  0  0  0  0  0  0  0  0  0  0
    1.6420    4.7670   -0.2780 C   0  0  0  0  0  0  0  0  0  0  0  0
    2.8030    4.0980   -0.1680 O   0  0  0  0  0  0  0  0  0  0  0  0
    1.6580    5.9320   -0.6420 O   0  0  0  0  0  0  0  0  0  0  0  0
  1  2  1  0  0  0  0
  1  5  1  0  0  0  0
  2  3  1  0  0  0  0
  3  4  1  0  0  0  0
  3  6  1  0  0  0  0
  4  5  1  0  0  0  0
  6  7  1  0  0  0  0
  7  8  1  0  0  0  0
  8  9  1  0  0  0  0
  9 10  1  0  0  0  0
 10 11  1  0  0  0  0
 10 12  2  0  0  0  0
M  END
>  <CAS>
16

>  <name>
NE2

>  <GRAPH.INDEX>
47

>  <DIPOLE>
29

$$$$

  MOE2015           3D

 12 12  0  0  1  0  0  0  0  0999 V2000
   -7.4860    3.4730   -0.2410 S   0  0  0  0  0  0  0  0  0  0  0  0
   -6.1020    4.9510    0.2630 S   0  0  0  0  0  0  0  0  0  0  0  0
   -4.6810    3.8430    0.5170 C   0  0  3  0  0  0  0  0  0  0  0  0
   -4.9870    2.6040   -0.3430 C   0  0  0  0  0  0  0  0  0  0  0  0
   -6.3810    2.0450   -0.0150 C   0  0  0  0  0  0  0  0  0  0  0  0
   -3.4320    4.6280    0.0870 C   0  0  0  0  0  0  0  0  0  0  0  0
   -2.1280    3.8340    0.2740 C   0  0  0  0  0  0  0  0  0  0  0  0
   -0.9190    4.7030   -0.1030 C   0  0  0  0  0  0  0  0  0  0  0  0
    0.4010    3.9290    0.0690 C   0  0  0  0  0  0  0  0  0  0  0  0
    1.6460    4.7400   -0.2920 C   0  0  0  0  0  0  0  0  0  0  0  0
    2.8210    4.1510   -0.1800 N   0  0  0  0  0  0  0  0  0  0  0  0
    1.5910    5.8970   -0.6730 O   0  0  0  0  0  0  0  0  0  0  0  0
  1  2  1  0  0  0  0
  1  5  1  0  0  0  0
  2  3  1  0  0  0  0
  3  4  1  0  0  0  0
  3  6  1  0  0  0  0
  4  5  1  0  0  0  0
  6  7  1  0  0  0  0
  7  8  1  0  0  0  0
  8  9  1  0  0  0  0
  9 10  1  0  0  0  0
 10 11  1  0  0  0  0
 10 12  2  0  0  0  0
M  END
>  <CAS>
16

>  <name>
NE2

>  <GRAPH.INDEX>
185

>  <DIPOLE>
29

$$$$

  MOE2015           3D

 12 12  0  0  1  0  0  0  0  0999 V2000
   -7.4820    3.4450   -0.2220 S   0  0  0  0  0  0  0  0  0  0  0  0
   -6.1050    4.9360    0.2640 S   0  0  0  0  0  0  0  0  0  0  0  0
   -4.6760    3.8410    0.5190 C   0  0  3  0  0  0  0  0  0  0  0  0
   -4.9770    2.5950   -0.3340 C   0  0  0  0  0  0  0  0  0  0  0  0
   -6.3640    2.0270    0.0050 C   0  0  0  0  0  0  0  0  0  0  0  0
   -3.4340    4.6310    0.0810 C   0  0  0  0  0  0  0  0  0  0  0  0
   -2.1250    3.8470    0.2700 C   0  0  0  0  0  0  0  0  0  0  0  0
   -0.9190    4.7220   -0.1010 C   0  0  0  0  0  0  0  0  0  0  0  0
    0.4020    3.9520    0.0810 C   0  0  0  0  0  0  0  0  0  0  0  0
    1.6420    4.7670   -0.2780 C   0  0  0  0  0  0  0  0  0  0  0  0
    2.8030    4.0980   -0.1680 O   0  0  0  0  0  0  0  0  0  0  0  0
    1.6580    5.9320   -0.6420 O   0  0  0  0  0  0  0  0  0  0  0  0
  1  2  1  0  0  0  0
  1  5  1  0  0  0  0
  2  3  1  0  0  0  0
  3  4  1  0  0  0  0
  3  6  1  0  0  0  0
  4  5  1  0  0  0  0
  6  7  1  0  0  0  0
  7  8  1  0  0  0  0
  8  9  1  0  0  0  0
  9 10  1  0  0  0  0
 10 11  1  0  0  0  0
 10 12  2  0  0  0  0
M  END
>  <CAS>
17

>  <name>
NE3

>  <GRAPH.INDEX>
124

>  <DIPOLE>
29

$$$$

  MOE2015           3D

 12 12  0  0  1  0  0  0  0  0999 V2000
   -7.4860    3.4730   -0.2410 S   0  0  0  0  0  0  0  0  0  0  0  0
   -6.1020    4.9510    0.2630 S   0  0  0  0  0  0  0  0  0  0  0  0
   -4.6810    3.8430    0.5170 C   0  0  3  0  0  0  0  0  0  0  0  0
   -4.9870    2.6040   -0.3430 C   0  0  0  0  0  0  0  0  0  0  0  0
   -6.3810    2.0450   -0.0150 C   0  0  0  0  0  0  0  0  0  0  0  0
   -3.4320    4.6280    0.0870 C   0  0  0  0  0  0  0  0  0  0  0  0
   -2.1280    3.8340    0.2740 C   0  0  0  0  0  0  0  0  0  0  0  0
   -0.9190    4.7030   -0.1030 C   0  0  0  0  0  0  0  0  0  0  0  0
    0.4010    3.9290    0.0690 C   0  0  0  0  0  0  0  0  0  0  0  0
    1.6460    4.7400   -0.2920 C   0  0  0  0  0  0  0  0  0  0  0  0
    2.8210    4.1510   -0.1800 N   0  0  0  0  0  0  0  0  0  0  0  0
    1.5910    5.8970   -0.6730 O   0  0  0  0  0  0  0  0  0  0  0  0
  1  2  1  0  0  0  0
  1  5  1  0  0  0  0
  2  3  1  0  0  0  0
  3  4  1  0  0  0  0
  3  6  1  0  0  0  0
  4  5  1  0  0  0  0
  6  7  1  0  0  0  0
  7  8  1  0  0  0  0
  8  9  1  0  0  0  0
  9 10  1  0  0  0  0
 10 11  1  0  0  0  0
 10 12  2  0  0  0  0
M  END
>  <CAS>
17

>  <name>
NE3

>  <GRAPH.INDEX>
108

>  <DIPOLE>
29

$$$$

  MOE2015           3D

 12 12  0  0  1  0  0  0  0  0999 V2000
   -7.4820    3.4450   -0.2220 S   0  0  0  0  0  0  0  0  0  0  0  0
   -6.1050    4.9360    0.2640 S   0  0  0  0  0  0  0  0  0  0  0  0
   -4.6760    3.8410    0.5190 C   0  0  3  0  0  0  0  0  0  0  0  0
   -4.9770    2.5950   -0.3340 C   0  0  0  0  0  0  0  0  0  0  0  0
   -6.3640    2.0270    0.0050 C   0  0  0  0  0  0  0  0  0  0  0  0
   -3.4340    4.6310    0.0810 C   0  0  0  0  0  0  0  0  0  0  0  0
   -2.1250    3.8470    0.2700 C   0  0  0  0  0  0  0  0  0  0  0  0
   -0.9190    4.7220   -0.1010 C   0  0  0  0  0  0  0  0  0  0  0  0
    0.4020    3.9520    0.0810 C   0  0  0  0  0  0  0  0  0  0  0  0
    1.6420    4.7670   -0.2780 C   0  0  0  0  0  0  0  0  0  0  0  0
    2.8030    4.0980   -0.1680 O   0  0  0  0  0  0  0  0  0  0  0  0
    1.6580    5.9320   -0.6420 O   0  0  0  0  0  0  0  0  0  0  0  0
  1  2  1  0  0  0  0
  1  5  1  0  0  0  0
  2  3  1  0  0  0  0
  3  4  1  0  0  0  0
  3  6  1  0  0  0  0
  4  5  1  0  0  0  0
  6  7  1  0  0  0  0
  7  8  1  0  0  0  0
  8  9  1  0  0  0  0
  9 10  1  0  0  0  0
 10 11  1  0  0  0  0
 10 12  2  0  0  0  0
M  END
>  <CAS>
18

>  <name>
NE4

>  <GRAPH.INDEX>
170

>  <DIPOLE>
29

$$$$

  MOE2015           3D

 12 12  0  0  1  0  0  0  0  0999 V2000
   -7.4860    3.4730   -0.2410 S   0  0  0  0  0  0  0  0  0  0  0  0
   -6.1020    4.9510    0.2630 S   0  0  0  0  0  0  0  0  0  0  0  0
   -4.6810    3.8430    0.5170 C   0  0  3  0  0  0  0  0  0  0  0  0
   -4.9870    2.6040   -0.3430 C   0  0  0  0  0  0  0  0  0  0  0  0
   -6.3810    2.0450   -0.0150 C   0  0  0  0  0  0  0  0  0  0  0  0
   -3.4320    4.6280    0.0870 C   0  0  0  0  0  0  0  0  0  0  0  0
   -2.1280    3.8340    0.2740 C   0  0  0  0  0  0  0  0  0  0  0  0
   -0.9190    4.7030   -0.1030 C   0  0  0  0  0  0  0  0  0  0  0  0
    0.4010    3.9290    0.0690 C   0  0  0  0  0  0  0  0  0  0  0  0
    1.6460    4.7400   -0.2920 C   0  0  0  0  0  0  0  0  0  0  0  0
    2.8210    4.1510   -0.1800 N   0  0  0  0  0  0  0  0  0  0  0  0
    1.5910    5.8970   -0.6730 O   0  0  0  0  0  0  0  0  0  0  0  0
  1  2  1  0  0  0  0
  1  5  1  0  0  0  0
  2  3  1  0  0  0  0
  3  4  1  0  0  0  0
  3  6  1  0  0  0  0
  4  5  1  0  0  0  0
  6  7  1  0  0  0  0
  7  8  1  0  0  0  0
  8  9  1  0  0  0  0
  9 10  1  0  0  0  0
 10 11  1  0  0  0  0
 10 12  2  0  0  0  0
M  END
>  <CAS>
18

>  <name>
NE4

>  <GRAPH.INDEX>
62

>  <DIPOLE>
29

$$$$

  MOE2015           3D

 12 12  0  0  1  0  0  0  0  0999 V2000
   -7.4820    3.4450   -0.2220 S   0  0  0  0  0  0  0  0  0  0  0  0
   -6.1050    4.9360    0.2640 S   0  0  0  0  0  0  0  0  0  0  0  0
   -4.6760    3.8410    0.5190 C   0  0  3  0  0  0  0  0  0  0  0  0
   -4.9770    2.5950   -0.3340 C   0  0  0  0  0  0  0  0  0  0  0  0
   -6.3640    2.0270    0.0050 C   0  0  0  0  0  0  0  0  0  0  0  0
   -3.4340    4.6310    0.0810 C   0  0  0  0  0  0  0  0  0  0  0  0
   -2.1250    3.8470    0.2700 C   0  0  0  0  0  0  0  0  0  0  0  0
   -0.9190    4.7220   -0.1010 C   0  0  0  0  0  0  0  0  0  0  0  0
    0.4020    3.9520    0.0810 C   0  0  0  0  0  0  0  0  0  0  0  0
    1.6420    4.7670   -0.2780 C   0  0  0  0  0  0  0  0  0  0  0  0
    2.8030    4.0980   -0.1680 O   0  0  0  0  0  0  0  0  0  0  0  0
    1.6580    5.9320   -0.6420 O   0  0  0  0  0  0  0  0  0  0  0  0
  1  2  1  0  0  0  0
  1  5  1  0  0  0  0
  2  3  1  0  0  0  0
  3  4  1  0  0  0  0
  3  6  1  0  0  0  0
  4  5  1  0  0  0  0
  6  7  1  0  0  0  0
  7  8  1  0  0  0  0
  8  9  1  0  0  0  0
  9 10  1  0  0  0  0
 10 11  1  0  0  0  0
 10 12  2  0  0  0  0
M  END
>  <CAS>
19

>  <name>
NE5

>  <GRAPH.INDEX>
287

>  <DIPOLE>
29

$$$$

  MOE2015           3D

 25 25  0  0  1  0  0  0  0  0999 V2000
  -18.1420  -11.9390   -0.5020 S   0  0  0  0  0  0  0  0  0  0  0  0
  -16.4000  -11.1650   -1.3520 S   0  0  0  0  0  0  0  0  0  0  0  0
  -16.6980   -9.4240   -0.9130 C   0  0  3  0  0  0  0  0  0  0  0  0
  -17.6110   -9.4800    0.3250 C   0  0  0  0  0  0  0  0  0  0  0  0
  -18.8450  -10.3550    0.0510 C   0  0  0  0  0  0  0  0  0  0  0  0
  -15.3190   -8.7940   -0.6630 C   0  0  0  0  0  0  0  0  0  0  0  0
  -15.3970   -7.2960   -0.3270 C   0  0  0  0  0  0  0  0  0  0  0  0
  -13.9900   -6.7090   -0.1450 C   0  0  0  0  0  0  0  0  0  0  0  0
  -14.0630   -5.2120    0.2050 C   0  0  0  0  0  0  0  0  0  0  0  0
  -12.6900   -4.5980    0.4490 C   0  0  0  0  0  0  0  0  0  0  0  0
  -11.9240   -4.3680   -0.6170 N   0  0  0  0  0  0  0  0  0  0  0  0
  -10.6180   -3.7150   -0.5390 C   0  0  0  0  0  0  0  0  0  0  0  0
   -9.5290   -4.7280   -0.1820 C   0  0  0  0  0  0  0  0  0  0  0  0
   -8.2580   -4.1110   -0.3310 O   0  0  0  0  0  0  0  0  0  0  0  0
   -7.1900   -4.9690    0.0450 C   0  0  0  0  0  0  0  0  0  0  0  0
   -5.8700   -4.2260   -0.1430 C   0  0  0  0  0  0  0  0  0  0  0  0
   -4.7900   -5.0940    0.1740 O   0  0  0  0  0  0  0  0  0  0  0  0
   -3.5280   -4.4620    0.0050 C   0  0  0  0  0  0  0  0  0  0  0  0
   -2.4170   -5.4490    0.3530 C   0  0  0  0  0  0  0  0  0  0  0  0
   -1.1600   -4.8320    0.1070 O   0  0  0  0  0  0  0  0  0  0  0  0
   -0.0670   -5.6920    0.4010 C   0  0  0  0  0  0  0  0  0  0  0  0
    1.2390   -4.9640    0.0910 C   0  0  0  0  0  0  0  0  0  0  0  0
    2.3330   -5.8210    0.3880 O   0  0  0  0  0  0  0  0  0  0  0  0
    3.5880   -5.2170    0.1170 C   0  0  0  0  0  0  0  0  0  0  0  0
  -12.3120   -4.3580    1.5870 O   0  0  0  0  0  0  0  0  0  0  0  0
  1  2  1  0  0  0  0
  1  5  1  0  0  0  0
  2  3  1  0  0  0  0
  3  4  1  0  0  0  0
  3  6  1  0  0  0  0
  4  5  1  0  0  0  0
  6  7  1  0  0  0  0
  7  8  1  0  0  0  0
  8  9  1  0  0  0  0
  9 10  1  0  0  0  0
 10 11  1  0  0  0  0
 10 25  2  0  0  0  0
 11 12  1  0  0  0  0
 12 13  1  0  0  0  0
 13 14  1  0  0  0  0
 14 15  1  0  0  0  0
 15 16  1  0  0  0  0
 16 17  1  0  0  0  0
 17 18  1  0  0  0  0
 18 19  1  0  0  0  0
 19 20  1  0  0  0  0
 20 21  1  0  0  0  0
 21 22  1  0  0  0  0
 22 23  1  0  0  0  0
 23 24  1  0  0  0  0
M  END
>  <CAS>
20

>  <name>
HA1

>  <GRAPH.INDEX>
67

>  <DIPOLE>
34.5

$$$$

  MOE2015           3D

 12 12  0  0  1  0  0  0  0  0999 V2000
   -7.4860    3.4730   -0.2410 S   0  0  0  0  0  0  0  0  0  0  0  0
   -6.1020    4.9510    0.2630 S   0  0  0  0  0  0  0  0  0  0  0  0
   -4.6810    3.8430    0.5170 C   0  0  3  0  0  0  0  0  0  0  0  0
   -4.9870    2.6040   -0.3430 C   0  0  0  0  0  0  0  0  0  0  0  0
   -6.3810    2.0450   -0.0150 C   0  0  0  0  0  0  0  0  0  0  0  0
   -3.4320    4.6280    0.0870 C   0  0  0  0  0  0  0  0  0  0  0  0
   -2.1280    3.8340    0.2740 C   0  0  0  0  0  0  0  0  0  0  0  0
   -0.9190    4.7030   -0.1030 C   0  0  0  0  0  0  0  0  0  0  0  0
    0.4010    3.9290    0.0690 C   0  0  0  0  0  0  0  0  0  0  0  0
    1.6460    4.7400   -0.2920 C   0  0  0  0  0  0  0  0  0  0  0  0
    2.8210    4.1510   -0.1800 N   0  0  0  0  0  0  0  0  0  0  0  0
    1.5910    5.8970   -0.6730 O   0  0  0  0  0  0  0  0  0  0  0  0
  1  2  1  0  0  0  0
  1  5  1  0  0  0  0
  2  3  1  0  0  0  0
  3  4  1  0  0  0  0
  3  6  1  0  0  0  0
  4  5  1  0  0  0  0
  6  7  1  0  0  0  0
  7  8  1  0  0  0  0
  8  9  1  0  0  0  0
  9 10  1  0  0  0  0
 10 11  1  0  0  0  0
 10 12  2  0  0  0  0
M  END
>  <CAS>
20

>  <name>
HA1

>  <GRAPH.INDEX>
676

>  <DIPOLE>
34.5

$$$$

  MOE2015           3D

 25 25  0  0  1  0  0  0  0  0999 V2000
  -18.2110  -11.9950   -0.3640 S   0  0  0  0  0  0  0  0  0  0  0  0
  -16.4520  -11.2550   -1.2080 S   0  0  0  0  0  0  0  0  0  0  0  0
  -16.7440   -9.5030   -0.8150 C   0  0  3  0  0  0  0  0  0  0  0  0
  -17.6650   -9.5250    0.4180 C   0  0  0  0  0  0  0  0  0  0  0  0
  -18.9050  -10.3930    0.1500 C   0  0  0  0  0  0  0  0  0  0  0  0
  -15.3640   -8.8710   -0.5730 C   0  0  0  0  0  0  0  0  0  0  0  0
  -15.4390   -7.3630   -0.2780 C   0  0  0  0  0  0  0  0  0  0  0  0
  -14.0310   -6.7750   -0.1030 C   0  0  0  0  0  0  0  0  0  0  0  0
  -14.1010   -5.2640    0.1830 C   0  0  0  0  0  0  0  0  0  0  0  0
  -12.7280   -4.6450    0.4180 C   0  0  0  0  0  0  0  0  0  0  0  0
  -11.9500   -4.4530   -0.6470 N   0  0  0  0  0  0  0  0  0  0  0  0
  -10.6510   -3.7860   -0.5820 C   0  0  0  0  0  0  0  0  0  0  0  0
   -9.5550   -4.7760   -0.1800 C   0  0  0  0  0  0  0  0  0  0  0  0
   -8.2880   -4.1630   -0.3720 O   0  0  0  0  0  0  0  0  0  0  0  0
   -7.2120   -4.9950    0.0410 C   0  0  0  0  0  0  0  0  0  0  0  0
   -5.8960   -4.2660   -0.2130 C   0  0  0  0  0  0  0  0  0  0  0  0
   -4.8110   -5.1090    0.1510 O   0  0  0  0  0  0  0  0  0  0  0  0
   -3.5520   -4.4870   -0.0760 C   0  0  0  0  0  0  0  0  0  0  0  0
   -2.4340   -5.4370    0.3440 C   0  0  0  0  0  0  0  0  0  0  0  0
   -1.1820   -4.8220    0.0720 O   0  0  0  0  0  0  0  0  0  0  0  0
   -0.0830   -5.6470    0.4400 C   0  0  0  0  0  0  0  0  0  0  0  0
    1.2190   -4.9290    0.0950 C   0  0  0  0  0  0  0  0  0  0  0  0
    2.3170   -5.7550    0.4610 O   0  0  0  0  0  0  0  0  0  0  0  0
    3.5690   -5.1610    0.1610 C   0  0  0  0  0  0  0  0  0  0  0  0
  -12.3620   -4.3620    1.5500 O   0  0  0  0  0  0  0  0  0  0  0  0
  1  2  1  0  0  0  0
  1  5  1  0  0  0  0
  2  3  1  0  0  0  0
  3  4  1  0  0  0  0
  3  6  1  0  0  0  0
  4  5  1  0  0  0  0
  6  7  1  0  0  0  0
  7  8  1  0  0  0  0
  8  9  1  0  0  0  0
  9 10  1  0  0  0  0
 10 11  1  0  0  0  0
 10 25  2  0  0  0  0
 11 12  1  0  0  0  0
 12 13  1  0  0  0  0
 13 14  1  0  0  0  0
 14 15  1  0  0  0  0
 15 16  1  0  0  0  0
 16 17  1  0  0  0  0
 17 18  1  0  0  0  0
 18 19  1  0  0  0  0
 19 20  1  0  0  0  0
 20 21  1  0  0  0  0
 21 22  1  0  0  0  0
 22 23  1  0  0  0  0
 23 24  1  0  0  0  0
M  END
>  <CAS>
21

>  <name>
HA2

>  <GRAPH.INDEX>
158

>  <DIPOLE>
33

$$$$

  MOE2015           3D

 12 12  0  0  1  0  0  0  0  0999 V2000
   -7.4860    3.4730   -0.2410 S   0  0  0  0  0  0  0  0  0  0  0  0
   -6.1020    4.9510    0.2630 S   0  0  0  0  0  0  0  0  0  0  0  0
   -4.6810    3.8430    0.5170 C   0  0  3  0  0  0  0  0  0  0  0  0
   -4.9870    2.6040   -0.3430 C   0  0  0  0  0  0  0  0  0  0  0  0
   -6.3810    2.0450   -0.0150 C   0  0  0  0  0  0  0  0  0  0  0  0
   -3.4320    4.6280    0.0870 C   0  0  0  0  0  0  0  0  0  0  0  0
   -2.1280    3.8340    0.2740 C   0  0  0  0  0  0  0  0  0  0  0  0
   -0.9190    4.7030   -0.1030 C   0  0  0  0  0  0  0  0  0  0  0  0
    0.4010    3.9290    0.0690 C   0  0  0  0  0  0  0  0  0  0  0  0
    1.6460    4.7400   -0.2920 C   0  0  0  0  0  0  0  0  0  0  0  0
    2.8210    4.1510   -0.1800 N   0  0  0  0  0  0  0  0  0  0  0  0
    1.5910    5.8970   -0.6730 O   0  0  0  0  0  0  0  0  0  0  0  0
  1  2  1  0  0  0  0
  1  5  1  0  0  0  0
  2  3  1  0  0  0  0
  3  4  1  0  0  0  0
  3  6  1  0  0  0  0
  4  5  1  0  0  0  0
  6  7  1  0  0  0  0
  7  8  1  0  0  0  0
  8  9  1  0  0  0  0
  9 10  1  0  0  0  0
 10 11  1  0  0  0  0
 10 12  2  0  0  0  0
M  END
>  <CAS>
21

>  <name>
HA2

>  <GRAPH.INDEX>
472

>  <DIPOLE>
33

$$$$

  MOE2015           3D

 25 25  0  0  1  0  0  0  0  0999 V2000
  -18.1420  -11.9600   -0.3400 S   0  0  0  0  0  0  0  0  0  0  0  0
  -16.3660  -11.2330   -1.1590 S   0  0  0  0  0  0  0  0  0  0  0  0
  -16.6710   -9.4740   -0.8140 C   0  0  3  0  0  0  0  0  0  0  0  0
  -17.6300   -9.4680    0.3900 C   0  0  0  0  0  0  0  0  0  0  0  0
  -18.8570  -10.3490    0.1120 C   0  0  0  0  0  0  0  0  0  0  0  0
  -15.2980   -8.8380   -0.5410 C   0  0  0  0  0  0  0  0  0  0  0  0
  -15.3770   -7.3250   -0.2820 C   0  0  0  0  0  0  0  0  0  0  0  0
  -13.9730   -6.7400   -0.0720 C   0  0  0  0  0  0  0  0  0  0  0  0
  -14.0430   -5.2240    0.1780 C   0  0  0  0  0  0  0  0  0  0  0  0
  -12.6740   -4.6090    0.4440 C   0  0  0  0  0  0  0  0  0  0  0  0
  -11.8670   -4.4360   -0.6020 N   0  0  0  0  0  0  0  0  0  0  0  0
  -10.5590   -3.7900   -0.5070 C   0  0  0  0  0  0  0  0  0  0  0  0
   -9.4890   -4.7980   -0.0840 C   0  0  0  0  0  0  0  0  0  0  0  0
   -8.2090   -4.2010   -0.2370 O   0  0  0  0  0  0  0  0  0  0  0  0
   -7.1530   -5.0580    0.1760 C   0  0  0  0  0  0  0  0  0  0  0  0
   -5.8240   -4.3390   -0.0400 C   0  0  0  0  0  0  0  0  0  0  0  0
   -4.7510   -5.2200    0.2640 O   0  0  0  0  0  0  0  0  0  0  0  0
   -3.4860   -4.6040    0.0610 C   0  0  0  0  0  0  0  0  0  0  0  0
   -2.3700   -5.5940    0.3840 C   0  0  0  0  0  0  0  0  0  0  0  0
   -1.1210   -4.9710    0.1170 O   0  0  0  0  0  0  0  0  0  0  0  0
   -0.0150   -5.8220    0.3830 C   0  0  0  0  0  0  0  0  0  0  0  0
    1.2750   -5.0760    0.0520 C   0  0  0  0  0  0  0  0  0  0  0  0
    2.3870   -5.9240    0.3020 O   0  0  0  0  0  0  0  0  0  0  0  0
    3.6260   -5.2990    0.0060 C   0  0  0  0  0  0  0  0  0  0  0  0
  -12.3370   -4.3180    1.5830 O   0  0  0  0  0  0  0  0  0  0  0  0
  1  2  1  0  0  0  0
  1  5  1  0  0  0  0
  2  3  1  0  0  0  0
  3  4  1  0  0  0  0
  3  6  1  0  0  0  0
  4  5  1  0  0  0  0
  6  7  1  0  0  0  0
  7  8  1  0  0  0  0
  8  9  1  0  0  0  0
  9 10  1  0  0  0  0
 10 11  1  0  0  0  0
 10 25  2  0  0  0  0
 11 12  1  0  0  0  0
 12 13  1  0  0  0  0
 13 14  1  0  0  0  0
 14 15  1  0  0  0  0
 15 16  1  0  0  0  0
 16 17  1  0  0  0  0
 17 18  1  0  0  0  0
 18 19  1  0  0  0  0
 19 20  1  0  0  0  0
 20 21  1  0  0  0  0
 21 22  1  0  0  0  0
 22 23  1  0  0  0  0
 23 24  1  0  0  0  0
M  END
>  <CAS>
22

>  <name>
HA3

>  <GRAPH.INDEX>
268

>  <DIPOLE>
32

$$$$

  MOE2015           3D

 12 12  0  0  1  0  0  0  0  0999 V2000
   -7.4860    3.4730   -0.2410 S   0  0  0  0  0  0  0  0  0  0  0  0
   -6.1020    4.9510    0.2630 S   0  0  0  0  0  0  0  0  0  0  0  0
   -4.6810    3.8430    0.5170 C   0  0  3  0  0  0  0  0  0  0  0  0
   -4.9870    2.6040   -0.3430 C   0  0  0  0  0  0  0  0  0  0  0  0
   -6.3810    2.0450   -0.0150 C   0  0  0  0  0  0  0  0  0  0  0  0
   -3.4320    4.6280    0.0870 C   0  0  0  0  0  0  0  0  0  0  0  0
   -2.1280    3.8340    0.2740 C   0  0  0  0  0  0  0  0  0  0  0  0
   -0.9190    4.7030   -0.1030 C   0  0  0  0  0  0  0  0  0  0  0  0
    0.4010    3.9290    0.0690 C   0  0  0  0  0  0  0  0  0  0  0  0
    1.6460    4.7400   -0.2920 C   0  0  0  0  0  0  0  0  0  0  0  0
    2.8210    4.1510   -0.1800 N   0  0  0  0  0  0  0  0  0  0  0  0
    1.5910    5.8970   -0.6730 O   0  0  0  0  0  0  0  0  0  0  0  0
  1  2  1  0  0  0  0
  1  5  1  0  0  0  0
  2  3  1  0  0  0  0
  3  4  1  0  0  0  0
  3  6  1  0  0  0  0
  4  5  1  0  0  0  0
  6  7  1  0  0  0  0
  7  8  1  0  0  0  0
  8  9  1  0  0  0  0
  9 10  1  0  0  0  0
 10 11  1  0  0  0  0
 10 12  2  0  0  0  0
M  END
>  <CAS>
22

>  <name>
HA3

>  <GRAPH.INDEX>
327

>  <DIPOLE>
32

$$$$

  MOE2015           3D

 25 25  0  0  1  0  0  0  0  0999 V2000
  -18.2550  -11.9140   -0.5770 S   0  0  0  0  0  0  0  0  0  0  0  0
  -16.5210  -11.1580   -1.4560 S   0  0  0  0  0  0  0  0  0  0  0  0
  -16.7590   -9.4250   -0.9570 C   0  0  3  0  0  0  0  0  0  0  0  0
  -17.6440   -9.4930    0.3010 C   0  0  0  0  0  0  0  0  0  0  0  0
  -18.9050  -10.3290    0.0350 C   0  0  0  0  0  0  0  0  0  0  0  0
  -15.3580   -8.8400   -0.7220 C   0  0  0  0  0  0  0  0  0  0  0  0
  -15.3860   -7.3520   -0.3400 C   0  0  0  0  0  0  0  0  0  0  0  0
  -13.9590   -6.8080   -0.1780 C   0  0  0  0  0  0  0  0  0  0  0  0
  -13.9830   -5.3170    0.1980 C   0  0  0  0  0  0  0  0  0  0  0  0
  -12.5900   -4.7400    0.4210 C   0  0  0  0  0  0  0  0  0  0  0  0
  -11.8460   -4.4960   -0.6570 N   0  0  0  0  0  0  0  0  0  0  0  0
  -10.5370   -3.8460   -0.5950 C   0  0  0  0  0  0  0  0  0  0  0  0
   -9.4440   -4.8620   -0.2620 C   0  0  0  0  0  0  0  0  0  0  0  0
   -8.1770   -4.2380   -0.4160 O   0  0  0  0  0  0  0  0  0  0  0  0
   -7.1000   -5.0900   -0.0460 C   0  0  0  0  0  0  0  0  0  0  0  0
   -5.7880   -4.3330   -0.2330 C   0  0  0  0  0  0  0  0  0  0  0  0
   -4.6990   -5.1810    0.1040 O   0  0  0  0  0  0  0  0  0  0  0  0
   -3.4450   -4.5320   -0.0630 C   0  0  0  0  0  0  0  0  0  0  0  0
   -2.3200   -5.4920    0.3120 C   0  0  0  0  0  0  0  0  0  0  0  0
   -1.0720   -4.8590    0.0630 O   0  0  0  0  0  0  0  0  0  0  0  0
    0.0340   -5.6940    0.3780 C   0  0  0  0  0  0  0  0  0  0  0  0
    1.3280   -4.9540    0.0530 C   0  0  0  0  0  0  0  0  0  0  0  0
    2.4340   -5.8010    0.3370 O   0  0  0  0  0  0  0  0  0  0  0  0
    3.6790   -5.1920    0.0360 C   0  0  0  0  0  0  0  0  0  0  0  0
  -12.1800   -4.5340    1.5550 O   0  0  0  0  0  0  0  0  0  0  0  0
  1  2  1  0  0  0  0
  1  5  1  0  0  0  0
  2  3  1  0  0  0  0
  3  4  1  0  0  0  0
  3  6  1  0  0  0  0
  4  5  1  0  0  0  0
  6  7  1  0  0  0  0
  7  8  1  0  0  0  0
  8  9  1  0  0  0  0
  9 10  1  0  0  0  0
 10 11  1  0  0  0  0
 10 25  2  0  0  0  0
 11 12  1  0  0  0  0
 12 13  1  0  0  0  0
 13 14  1  0  0  0  0
 14 15  1  0  0  0  0
 15 16  1  0  0  0  0
 16 17  1  0  0  0  0
 17 18  1  0  0  0  0
 18 19  1  0  0  0  0
 19 20  1  0  0  0  0
 20 21  1  0  0  0  0
 21 22  1  0  0  0  0
 22 23  1  0  0  0  0
 23 24  1  0  0  0  0
M  END
>  <CAS>
23

>  <name>
HA4

>  <GRAPH.INDEX>
380

>  <DIPOLE>
26

$$$$

  MOE2015           3D

 12 12  0  0  1  0  0  0  0  0999 V2000
   -7.4860    3.4730   -0.2410 S   0  0  0  0  0  0  0  0  0  0  0  0
   -6.1020    4.9510    0.2630 S   0  0  0  0  0  0  0  0  0  0  0  0
   -4.6810    3.8430    0.5170 C   0  0  3  0  0  0  0  0  0  0  0  0
   -4.9870    2.6040   -0.3430 C   0  0  0  0  0  0  0  0  0  0  0  0
   -6.3810    2.0450   -0.0150 C   0  0  0  0  0  0  0  0  0  0  0  0
   -3.4320    4.6280    0.0870 C   0  0  0  0  0  0  0  0  0  0  0  0
   -2.1280    3.8340    0.2740 C   0  0  0  0  0  0  0  0  0  0  0  0
   -0.9190    4.7030   -0.1030 C   0  0  0  0  0  0  0  0  0  0  0  0
    0.4010    3.9290    0.0690 C   0  0  0  0  0  0  0  0  0  0  0  0
    1.6460    4.7400   -0.2920 C   0  0  0  0  0  0  0  0  0  0  0  0
    2.8210    4.1510   -0.1800 N   0  0  0  0  0  0  0  0  0  0  0  0
    1.5910    5.8970   -0.6730 O   0  0  0  0  0  0  0  0  0  0  0  0
  1  2  1  0  0  0  0
  1  5  1  0  0  0  0
  2  3  1  0  0  0  0
  3  4  1  0  0  0  0
  3  6  1  0  0  0  0
  4  5  1  0  0  0  0
  6  7  1  0  0  0  0
  7  8  1  0  0  0  0
  8  9  1  0  0  0  0
  9 10  1  0  0  0  0
 10 11  1  0  0  0  0
 10 12  2  0  0  0  0
M  END
>  <CAS>
23

>  <name>
HA4

>  <GRAPH.INDEX>
126

>  <DIPOLE>
26

$$$$

  MOE2015           3D

 25 25  0  0  1  0  0  0  0  0999 V2000
  -18.1880  -11.9800   -0.3050 S   0  0  0  0  0  0  0  0  0  0  0  0
  -16.4350  -11.2410   -1.1640 S   0  0  0  0  0  0  0  0  0  0  0  0
  -16.7380   -9.4840   -0.8050 C   0  0  3  0  0  0  0  0  0  0  0  0
  -17.6730   -9.4860    0.4180 C   0  0  0  0  0  0  0  0  0  0  0  0
  -18.9020  -10.3740    0.1640 C   0  0  0  0  0  0  0  0  0  0  0  0
  -15.3620   -8.8450   -0.5570 C   0  0  0  0  0  0  0  0  0  0  0  0
  -15.4420   -7.3350   -0.2770 C   0  0  0  0  0  0  0  0  0  0  0  0
  -14.0360   -6.7430   -0.0990 C   0  0  0  0  0  0  0  0  0  0  0  0
  -14.1100   -5.2330    0.1880 C   0  0  0  0  0  0  0  0  0  0  0  0
  -12.7380   -4.6100    0.4210 C   0  0  0  0  0  0  0  0  0  0  0  0
  -11.9610   -4.4240   -0.6440 N   0  0  0  0  0  0  0  0  0  0  0  0
  -10.6580   -3.7630   -0.5780 C   0  0  0  0  0  0  0  0  0  0  0  0
   -9.5710   -4.7560   -0.1610 C   0  0  0  0  0  0  0  0  0  0  0  0
   -8.3000   -4.1490   -0.3450 O   0  0  0  0  0  0  0  0  0  0  0  0
   -7.2300   -4.9800    0.0860 C   0  0  0  0  0  0  0  0  0  0  0  0
   -5.9120   -4.2520   -0.1660 C   0  0  0  0  0  0  0  0  0  0  0  0
   -4.8270   -5.0950    0.1970 O   0  0  0  0  0  0  0  0  0  0  0  0
   -3.5690   -4.4750   -0.0390 C   0  0  0  0  0  0  0  0  0  0  0  0
   -2.4470   -5.4220    0.3770 C   0  0  0  0  0  0  0  0  0  0  0  0
   -1.1980   -4.8030    0.0980 O   0  0  0  0  0  0  0  0  0  0  0  0
   -0.0910   -5.6240    0.4500 C   0  0  0  0  0  0  0  0  0  0  0  0
    1.2020   -4.8870    0.1120 C   0  0  0  0  0  0  0  0  0  0  0  0
    2.3130   -5.7020    0.4630 O   0  0  0  0  0  0  0  0  0  0  0  0
    3.5560   -5.0850    0.1710 C   0  0  0  0  0  0  0  0  0  0  0  0
  -12.3730   -4.3240    1.5530 O   0  0  0  0  0  0  0  0  0  0  0  0
  1  2  1  0  0  0  0
  1  5  1  0  0  0  0
  2  3  1  0  0  0  0
  3  4  1  0  0  0  0
  3  6  1  0  0  0  0
  4  5  1  0  0  0  0
  6  7  1  0  0  0  0
  7  8  1  0  0  0  0
  8  9  1  0  0  0  0
  9 10  1  0  0  0  0
 10 11  1  0  0  0  0
 10 25  2  0  0  0  0
 11 12  1  0  0  0  0
 12 13  1  0  0  0  0
 13 14  1  0  0  0  0
 14 15  1  0  0  0  0
 15 16  1  0  0  0  0
 16 17  1  0  0  0  0
 17 18  1  0  0  0  0
 18 19  1  0  0  0  0
 19 20  1  0  0  0  0
 20 21  1  0  0  0  0
 21 22  1  0  0  0  0
 22 23  1  0  0  0  0
 23 24  1  0  0  0  0
M  END
>  <CAS>
24

>  <name>
HA5

>  <GRAPH.INDEX>
720

>  <DIPOLE>
32.5

$$$$

  MOE2015           3D

 22 22  0  0  1  0  0  0  0  0999 V2000
    4.7030    8.0310   -0.1220 S   0  0  0  0  0  0  0  0  0  0  0  0
    3.0170    6.8640    0.2610 S   0  0  0  0  0  0  0  0  0  0  0  0
    1.8510    8.2380    0.5100 C   0  0  3  0  0  0  0  0  0  0  0  0
    2.4500    9.4120   -0.2850 C   0  0  0  0  0  0  0  0  0  0  0  0
    3.9130    9.6520    0.1200 C   0  0  0  0  0  0  0  0  0  0  0  0
    0.4850    7.7510   -0.0010 C   0  0  0  0  0  0  0  0  0  0  0  0
   -0.6320    8.7910    0.1830 C   0  0  0  0  0  0  0  0  0  0  0  0
   -1.9790    8.2210   -0.2860 C   0  0  0  0  0  0  0  0  0  0  0  0
   -3.1050    9.2530   -0.1060 C   0  0  0  0  0  0  0  0  0  0  0  0
   -4.4500    8.7400   -0.6070 C   0  0  0  0  0  0  0  0  0  0  0  0
   -5.1190    7.8890    0.1700 N   0  0  0  0  0  0  0  0  0  0  0  0
   -6.3660    7.2260   -0.2290 C   0  0  0  0  0  0  0  0  0  0  0  0
   -7.5850    8.1520   -0.0220 C   0  0  3  0  0  0  0  0  0  0  0  0
   -8.9190    7.3620   -0.0720 C   0  0  3  0  0  0  0  0  0  0  0  0
  -10.1600    8.2720    0.1410 C   0  0  3  0  0  0  0  0  0  0  0  0
  -11.4550    7.4300   -0.0340 C   0  0  0  0  0  0  0  0  0  0  0  0
  -12.5530    8.2890    0.1780 O   0  0  0  0  0  0  0  0  0  0  0  0
  -11.5940    6.5170    1.0270 O   0  0  0  0  0  0  0  0  0  0  0  0
  -10.2220    9.3280   -0.8210 O   0  0  0  0  0  0  0  0  0  0  0  0
   -8.8740    6.3450    0.9240 O   0  0  0  0  0  0  0  0  0  0  0  0
   -7.5550    9.1570   -1.0310 O   0  0  0  0  0  0  0  0  0  0  0  0
   -4.9050    9.1210   -1.6770 O   0  0  0  0  0  0  0  0  0  0  0  0
  1  2  1  0  0  0  0
  1  5  1  0  0  0  0
  2  3  1  0  0  0  0
  3  4  1  0  0  0  0
  3  6  1  0  0  0  0
  4  5  1  0  0  0  0
  6  7  1  0  0  0  0
  7  8  1  0  0  0  0
  8  9  1  0  0  0  0
  9 10  1  0  0  0  0
 10 11  1  0  0  0  0
 10 22  2  0  0  0  0
 11 12  1  0  0  0  0
 12 13  1  0  0  0  0
 13 14  1  0  0  0  0
 13 21  1  0  0  0  0
 14 15  1  0  0  0  0
 14 20  1  0  0  0  0
 15 16  1  0  0  0  0
 15 19  1  0  0  0  0
 16 17  1  0  0  0  0
 16 18  1  0  0  0  0
M  END
>  <CAS>
25

>  <name>
HD1

>  <GRAPH.INDEX>
92

>  <DIPOLE>
24.5

$$$$

  MOE2015           3D

 12 12  0  0  1  0  0  0  0  0999 V2000
   -7.4860    3.4730   -0.2410 S   0  0  0  0  0  0  0  0  0  0  0  0
   -6.1020    4.9510    0.2630 S   0  0  0  0  0  0  0  0  0  0  0  0
   -4.6810    3.8430    0.5170 C   0  0  3  0  0  0  0  0  0  0  0  0
   -4.9870    2.6040   -0.3430 C   0  0  0  0  0  0  0  0  0  0  0  0
   -6.3810    2.0450   -0.0150 C   0  0  0  0  0  0  0  0  0  0  0  0
   -3.4320    4.6280    0.0870 C   0  0  0  0  0  0  0  0  0  0  0  0
   -2.1280    3.8340    0.2740 C   0  0  0  0  0  0  0  0  0  0  0  0
   -0.9190    4.7030   -0.1030 C   0  0  0  0  0  0  0  0  0  0  0  0
    0.4010    3.9290    0.0690 C   0  0  0  0  0  0  0  0  0  0  0  0
    1.6460    4.7400   -0.2920 C   0  0  0  0  0  0  0  0  0  0  0  0
    2.8210    4.1510   -0.1800 N   0  0  0  0  0  0  0  0  0  0  0  0
    1.5910    5.8970   -0.6730 O   0  0  0  0  0  0  0  0  0  0  0  0
  1  2  1  0  0  0  0
  1  5  1  0  0  0  0
  2  3  1  0  0  0  0
  3  4  1  0  0  0  0
  3  6  1  0  0  0  0
  4  5  1  0  0  0  0
  6  7  1  0  0  0  0
  7  8  1  0  0  0  0
  8  9  1  0  0  0  0
  9 10  1  0  0  0  0
 10 11  1  0  0  0  0
 10 12  2  0  0  0  0
M  END
>  <CAS>
25

>  <name>
HD1

>  <GRAPH.INDEX>
673

>  <DIPOLE>
24.5

$$$$

  MOE2015           3D

 22 22  0  0  1  0  0  0  0  0999 V2000
    4.6920    8.0220   -0.0450 S   0  0  0  0  0  0  0  0  0  0  0  0
    3.0140    6.8690    0.4070 S   0  0  0  0  0  0  0  0  0  0  0  0
    1.8420    8.2490    0.5920 C   0  0  3  0  0  0  0  0  0  0  0  0
    2.4370    9.3900   -0.2540 C   0  0  0  0  0  0  0  0  0  0  0  0
    3.9000    9.6500    0.1360 C   0  0  0  0  0  0  0  0  0  0  0  0
    0.4800    7.7340    0.1010 C   0  0  0  0  0  0  0  0  0  0  0  0
   -0.6390    8.7830    0.2200 C   0  0  0  0  0  0  0  0  0  0  0  0
   -1.9800    8.1910   -0.2370 C   0  0  0  0  0  0  0  0  0  0  0  0
   -3.1030    9.2380   -0.1470 C   0  0  0  0  0  0  0  0  0  0  0  0
   -4.4420    8.7020   -0.6400 C   0  0  0  0  0  0  0  0  0  0  0  0
   -5.1210    7.8910    0.1680 N   0  0  0  0  0  0  0  0  0  0  0  0
   -6.3640    7.2100   -0.2110 C   0  0  0  0  0  0  0  0  0  0  0  0
   -7.5840    8.1460   -0.0630 C   0  0  3  0  0  0  0  0  0  0  0  0
   -8.9180    7.3570   -0.0770 C   0  0  3  0  0  0  0  0  0  0  0  0
  -10.1580    8.2800    0.0810 C   0  0  3  0  0  0  0  0  0  0  0  0
  -11.4540    7.4300   -0.0500 C   0  0  0  0  0  0  0  0  0  0  0  0
  -12.5530    8.3010    0.0990 O   0  0  0  0  0  0  0  0  0  0  0  0
  -11.6000    6.5840    1.0650 O   0  0  0  0  0  0  0  0  0  0  0  0
  -10.2150    9.2790   -0.9400 O   0  0  0  0  0  0  0  0  0  0  0  0
   -8.8810    6.3950    0.9720 O   0  0  0  0  0  0  0  0  0  0  0  0
   -7.5450    9.0930   -1.1270 O   0  0  0  0  0  0  0  0  0  0  0  0
   -4.8840    9.0330   -1.7320 O   0  0  0  0  0  0  0  0  0  0  0  0
  1  2  1  0  0  0  0
  1  5  1  0  0  0  0
  2  3  1  0  0  0  0
  3  4  1  0  0  0  0
  3  6  1  0  0  0  0
  4  5  1  0  0  0  0
  6  7  1  0  0  0  0
  7  8  1  0  0  0  0
  8  9  1  0  0  0  0
  9 10  1  0  0  0  0
 10 11  1  0  0  0  0
 10 22  2  0  0  0  0
 11 12  1  0  0  0  0
 12 13  1  0  0  0  0
 13 14  1  0  0  0  0
 13 21  1  0  0  0  0
 14 15  1  0  0  0  0
 14 20  1  0  0  0  0
 15 16  1  0  0  0  0
 15 19  1  0  0  0  0
 16 17  1  0  0  0  0
 16 18  1  0  0  0  0
M  END
>  <CAS>
26

>  <name>
HD2

>  <GRAPH.INDEX>
226

>  <DIPOLE>
25

$$$$

  MOE2015           3D

 12 12  0  0  1  0  0  0  0  0999 V2000
   -7.4860    3.4730   -0.2410 S   0  0  0  0  0  0  0  0  0  0  0  0
   -6.1020    4.9510    0.2630 S   0  0  0  0  0  0  0  0  0  0  0  0
   -4.6810    3.8430    0.5170 C   0  0  3  0  0  0  0  0  0  0  0  0
   -4.9870    2.6040   -0.3430 C   0  0  0  0  0  0  0  0  0  0  0  0
   -6.3810    2.0450   -0.0150 C   0  0  0  0  0  0  0  0  0  0  0  0
   -3.4320    4.6280    0.0870 C   0  0  0  0  0  0  0  0  0  0  0  0
   -2.1280    3.8340    0.2740 C   0  0  0  0  0  0  0  0  0  0  0  0
   -0.9190    4.7030   -0.1030 C   0  0  0  0  0  0  0  0  0  0  0  0
    0.4010    3.9290    0.0690 C   0  0  0  0  0  0  0  0  0  0  0  0
    1.6460    4.7400   -0.2920 C   0  0  0  0  0  0  0  0  0  0  0  0
    2.8210    4.1510   -0.1800 N   0  0  0  0  0  0  0  0  0  0  0  0
    1.5910    5.8970   -0.6730 O   0  0  0  0  0  0  0  0  0  0  0  0
  1  2  1  0  0  0  0
  1  5  1  0  0  0  0
  2  3  1  0  0  0  0
  3  4  1  0  0  0  0
  3  6  1  0  0  0  0
  4  5  1  0  0  0  0
  6  7  1  0  0  0  0
  7  8  1  0  0  0  0
  8  9  1  0  0  0  0
  9 10  1  0  0  0  0
 10 11  1  0  0  0  0
 10 12  2  0  0  0  0
M  END
>  <CAS>
26

>  <name>
HD2

>  <GRAPH.INDEX>
502

>  <DIPOLE>
25

$$$$

  MOE2015           3D

 22 22  0  0  1  0  0  0  0  0999 V2000
    4.7180    8.0090   -0.0680 S   0  0  0  0  0  0  0  0  0  0  0  0
    3.0380    6.8630    0.3970 S   0  0  0  0  0  0  0  0  0  0  0  0
    1.8770    8.2470    0.6020 C   0  0  3  0  0  0  0  0  0  0  0  0
    2.4650    9.3860   -0.2500 C   0  0  0  0  0  0  0  0  0  0  0  0
    3.9350    9.6410    0.1180 C   0  0  0  0  0  0  0  0  0  0  0  0
    0.5050    7.7410    0.1280 C   0  0  0  0  0  0  0  0  0  0  0  0
   -0.6110    8.7880    0.2830 C   0  0  0  0  0  0  0  0  0  0  0  0
   -1.9570    8.2040   -0.1700 C   0  0  0  0  0  0  0  0  0  0  0  0
   -3.0850    9.2410   -0.0290 C   0  0  0  0  0  0  0  0  0  0  0  0
   -4.4190    8.7220   -0.5510 C   0  0  0  0  0  0  0  0  0  0  0  0
   -5.1000    7.8730    0.2160 N   0  0  0  0  0  0  0  0  0  0  0  0
   -6.3330    7.1970   -0.2060 C   0  0  0  0  0  0  0  0  0  0  0  0
   -7.5640    8.1150   -0.0370 C   0  0  3  0  0  0  0  0  0  0  0  0
   -8.8890    7.3130   -0.1020 C   0  0  3  0  0  0  0  0  0  0  0  0
  -10.1400    8.2190    0.0630 C   0  0  3  0  0  0  0  0  0  0  0  0
  -11.4260    7.3600   -0.1000 C   0  0  0  0  0  0  0  0  0  0  0  0
  -12.5350    8.2170    0.0530 O   0  0  0  0  0  0  0  0  0  0  0  0
  -11.5780    6.4920    0.9970 O   0  0  0  0  0  0  0  0  0  0  0  0
  -10.1950    9.2370   -0.9390 O   0  0  0  0  0  0  0  0  0  0  0  0
   -8.8590    6.3160    0.9150 O   0  0  0  0  0  0  0  0  0  0  0  0
   -7.5190    9.1070   -1.0590 O   0  0  0  0  0  0  0  0  0  0  0  0
   -4.8540    9.0950   -1.6330 O   0  0  0  0  0  0  0  0  0  0  0  0
  1  2  1  0  0  0  0
  1  5  1  0  0  0  0
  2  3  1  0  0  0  0
  3  4  1  0  0  0  0
  3  6  1  0  0  0  0
  4  5  1  0  0  0  0
  6  7  1  0  0  0  0
  7  8  1  0  0  0  0
  8  9  1  0  0  0  0
  9 10  1  0  0  0  0
 10 11  1  0  0  0  0
 10 22  2  0  0  0  0
 11 12  1  0  0  0  0
 12 13  1  0  0  0  0
 13 14  1  0  0  0  0
 13 21  1  0  0  0  0
 14 15  1  0  0  0  0
 14 20  1  0  0  0  0
 15 16  1  0  0  0  0
 15 19  1  0  0  0  0
 16 17  1  0  0  0  0
 16 18  1  0  0  0  0
M  END
>  <CAS>
27

>  <name>
HD3

>  <GRAPH.INDEX>
235

>  <DIPOLE>
25

$$$$

  MOE2015           3D

 12 12  0  0  1  0  0  0  0  0999 V2000
   -7.4860    3.4730   -0.2410 S   0  0  0  0  0  0  0  0  0  0  0  0
   -6.1020    4.9510    0.2630 S   0  0  0  0  0  0  0  0  0  0  0  0
   -4.6810    3.8430    0.5170 C   0  0  3  0  0  0  0  0  0  0  0  0
   -4.9870    2.6040   -0.3430 C   0  0  0  0  0  0  0  0  0  0  0  0
   -6.3810    2.0450   -0.0150 C   0  0  0  0  0  0  0  0  0  0  0  0
   -3.4320    4.6280    0.0870 C   0  0  0  0  0  0  0  0  0  0  0  0
   -2.1280    3.8340    0.2740 C   0  0  0  0  0  0  0  0  0  0  0  0
   -0.9190    4.7030   -0.1030 C   0  0  0  0  0  0  0  0  0  0  0  0
    0.4010    3.9290    0.0690 C   0  0  0  0  0  0  0  0  0  0  0  0
    1.6460    4.7400   -0.2920 C   0  0  0  0  0  0  0  0  0  0  0  0
    2.8210    4.1510   -0.1800 N   0  0  0  0  0  0  0  0  0  0  0  0
    1.5910    5.8970   -0.6730 O   0  0  0  0  0  0  0  0  0  0  0  0
  1  2  1  0  0  0  0
  1  5  1  0  0  0  0
  2  3  1  0  0  0  0
  3  4  1  0  0  0  0
  3  6  1  0  0  0  0
  4  5  1  0  0  0  0
  6  7  1  0  0  0  0
  7  8  1  0  0  0  0
  8  9  1  0  0  0  0
  9 10  1  0  0  0  0
 10 11  1  0  0  0  0
 10 12  2  0  0  0  0
M  END
>  <CAS>
27

>  <name>
HD3

>  <GRAPH.INDEX>
275

>  <DIPOLE>
25

$$$$

  MOE2015           3D

 22 22  0  0  1  0  0  0  0  0999 V2000
    4.7150    7.9040   -0.0590 S   0  0  0  0  0  0  0  0  0  0  0  0
    2.9940    6.8220    0.4110 S   0  0  0  0  0  0  0  0  0  0  0  0
    1.8700    8.2460    0.5460 C   0  0  3  0  0  0  0  0  0  0  0  0
    2.5050    9.3350   -0.3380 C   0  0  0  0  0  0  0  0  0  0  0  0
    3.9740    9.5620    0.0520 C   0  0  0  0  0  0  0  0  0  0  0  0
    0.4920    7.7610    0.0700 C   0  0  0  0  0  0  0  0  0  0  0  0
   -0.5980    8.8420    0.1700 C   0  0  0  0  0  0  0  0  0  0  0  0
   -1.9560    8.2720   -0.2640 C   0  0  0  0  0  0  0  0  0  0  0  0
   -3.0620    9.3370   -0.1710 C   0  0  0  0  0  0  0  0  0  0  0  0
   -4.4140    8.8090   -0.6380 C   0  0  0  0  0  0  0  0  0  0  0  0
   -5.0890    8.0150    0.1900 N   0  0  0  0  0  0  0  0  0  0  0  0
   -6.3330    7.3240   -0.1700 C   0  0  0  0  0  0  0  0  0  0  0  0
   -7.5550    8.2600   -0.0430 C   0  0  3  0  0  0  0  0  0  0  0  0
   -8.8850    7.4630   -0.0230 C   0  0  3  0  0  0  0  0  0  0  0  0
  -10.1300    8.3840    0.0910 C   0  0  3  0  0  0  0  0  0  0  0  0
  -11.4210    7.5190    0.0130 C   0  0  0  0  0  0  0  0  0  0  0  0
  -12.5250    8.3900    0.1170 O   0  0  0  0  0  0  0  0  0  0  0  0
  -11.5570    6.7390    1.1760 O   0  0  0  0  0  0  0  0  0  0  0  0
  -10.1980    9.3220   -0.9860 O   0  0  0  0  0  0  0  0  0  0  0  0
   -8.8400    6.5500    1.0700 O   0  0  0  0  0  0  0  0  0  0  0  0
   -7.5260    9.1740   -1.1350 O   0  0  0  0  0  0  0  0  0  0  0  0
   -4.8650    9.1250   -1.7310 O   0  0  0  0  0  0  0  0  0  0  0  0
  1  2  1  0  0  0  0
  1  5  1  0  0  0  0
  2  3  1  0  0  0  0
  3  4  1  0  0  0  0
  3  6  1  0  0  0  0
  4  5  1  0  0  0  0
  6  7  1  0  0  0  0
  7  8  1  0  0  0  0
  8  9  1  0  0  0  0
  9 10  1  0  0  0  0
 10 11  1  0  0  0  0
 10 22  2  0  0  0  0
 11 12  1  0  0  0  0
 12 13  1  0  0  0  0
 13 14  1  0  0  0  0
 13 21  1  0  0  0  0
 14 15  1  0  0  0  0
 14 20  1  0  0  0  0
 15 16  1  0  0  0  0
 15 19  1  0  0  0  0
 16 17  1  0  0  0  0
 16 18  1  0  0  0  0
M  END
>  <CAS>
28

>  <name>
HD4

>  <GRAPH.INDEX>
542

>  <DIPOLE>
28.5

$$$$

  MOE2015           3D

 12 12  0  0  1  0  0  0  0  0999 V2000
   -7.4860    3.4730   -0.2410 S   0  0  0  0  0  0  0  0  0  0  0  0
   -6.1020    4.9510    0.2630 S   0  0  0  0  0  0  0  0  0  0  0  0
   -4.6810    3.8430    0.5170 C   0  0  3  0  0  0  0  0  0  0  0  0
   -4.9870    2.6040   -0.3430 C   0  0  0  0  0  0  0  0  0  0  0  0
   -6.3810    2.0450   -0.0150 C   0  0  0  0  0  0  0  0  0  0  0  0
   -3.4320    4.6280    0.0870 C   0  0  0  0  0  0  0  0  0  0  0  0
   -2.1280    3.8340    0.2740 C   0  0  0  0  0  0  0  0  0  0  0  0
   -0.9190    4.7030   -0.1030 C   0  0  0  0  0  0  0  0  0  0  0  0
    0.4010    3.9290    0.0690 C   0  0  0  0  0  0  0  0  0  0  0  0
    1.6460    4.7400   -0.2920 C   0  0  0  0  0  0  0  0  0  0  0  0
    2.8210    4.1510   -0.1800 N   0  0  0  0  0  0  0  0  0  0  0  0
    1.5910    5.8970   -0.6730 O   0  0  0  0  0  0  0  0  0  0  0  0
  1  2  1  0  0  0  0
  1  5  1  0  0  0  0
  2  3  1  0  0  0  0
  3  4  1  0  0  0  0
  3  6  1  0  0  0  0
  4  5  1  0  0  0  0
  6  7  1  0  0  0  0
  7  8  1  0  0  0  0
  8  9  1  0  0  0  0
  9 10  1  0  0  0  0
 10 11  1  0  0  0  0
 10 12  2  0  0  0  0
M  END
>  <CAS>
28

>  <name>
HD4

>  <GRAPH.INDEX>
221

>  <DIPOLE>
28.5

$$$$

  MOE2015           3D

 22 22  0  0  1  0  0  0  0  0999 V2000
    4.7310    8.0100   -0.0410 S   0  0  0  0  0  0  0  0  0  0  0  0
    3.0410    6.8620    0.3820 S   0  0  0  0  0  0  0  0  0  0  0  0
    1.8720    8.2450    0.5490 C   0  0  3  0  0  0  0  0  0  0  0  0
    2.4800    9.3790   -0.2970 C   0  0  0  0  0  0  0  0  0  0  0  0
    3.9380    9.6400    0.1110 C   0  0  0  0  0  0  0  0  0  0  0  0
    0.5130    7.7320    0.0500 C   0  0  0  0  0  0  0  0  0  0  0  0
   -0.6070    8.7790    0.1720 C   0  0  0  0  0  0  0  0  0  0  0  0
   -1.9500    8.1850   -0.2780 C   0  0  0  0  0  0  0  0  0  0  0  0
   -3.0760    9.2270   -0.1690 C   0  0  0  0  0  0  0  0  0  0  0  0
   -4.4180    8.6880   -0.6500 C   0  0  0  0  0  0  0  0  0  0  0  0
   -5.0890    7.8750    0.1640 N   0  0  0  0  0  0  0  0  0  0  0  0
   -6.3340    7.1910   -0.2050 C   0  0  0  0  0  0  0  0  0  0  0  0
   -7.5540    8.1250   -0.0520 C   0  0  3  0  0  0  0  0  0  0  0  0
   -8.8870    7.3340   -0.0520 C   0  0  3  0  0  0  0  0  0  0  0  0
  -10.1270    8.2540    0.1150 C   0  0  3  0  0  0  0  0  0  0  0  0
  -11.4210    7.4020   -0.0200 C   0  0  0  0  0  0  0  0  0  0  0  0
  -12.5210    8.2690    0.1400 O   0  0  0  0  0  0  0  0  0  0  0  0
  -11.5620    6.5470    1.0890 O   0  0  0  0  0  0  0  0  0  0  0  0
  -10.1890    9.2610   -0.8970 O   0  0  0  0  0  0  0  0  0  0  0  0
   -8.8390    6.3740    0.9990 O   0  0  0  0  0  0  0  0  0  0  0  0
   -7.5260    9.0670   -1.1200 O   0  0  0  0  0  0  0  0  0  0  0  0
   -4.8700    9.0170   -1.7390 O   0  0  0  0  0  0  0  0  0  0  0  0
  1  2  1  0  0  0  0
  1  5  1  0  0  0  0
  2  3  1  0  0  0  0
  3  4  1  0  0  0  0
  3  6  1  0  0  0  0
  4  5  1  0  0  0  0
  6  7  1  0  0  0  0
  7  8  1  0  0  0  0
  8  9  1  0  0  0  0
  9 10  1  0  0  0  0
 10 11  1  0  0  0  0
 10 22  2  0  0  0  0
 11 12  1  0  0  0  0
 12 13  1  0  0  0  0
 13 14  1  0  0  0  0
 13 21  1  0  0  0  0
 14 15  1  0  0  0  0
 14 20  1  0  0  0  0
 15 16  1  0  0  0  0
 15 19  1  0  0  0  0
 16 17  1  0  0  0  0
 16 18  1  0  0  0  0
M  END
>  <CAS>
29

>  <name>
HD5

>  <GRAPH.INDEX>
810

>  <DIPOLE>
40

$$$$

  MOE2015           3D

 18 19  0  0  1  0  0  0  0  0999 V2000
    0.8030    2.6450   -1.6440 S   0  0  0  0  0  0  0  0  0  0  0  0
   -1.2810    2.7320   -1.6960 S   0  0  0  0  0  0  0  0  0  0  0  0
   -1.5600    2.2630    0.0410 C   0  0  3  0  0  0  0  0  0  0  0  0
   -0.2790    2.7000    0.7710 C   0  0  0  0  0  0  0  0  0  0  0  0
    0.9630    2.1080    0.0870 C   0  0  0  0  0  0  0  0  0  0  0  0
   -2.8020    3.0110    0.5510 C   0  0  0  0  0  0  0  0  0  0  0  0
   -4.1070    2.4940   -0.0770 C   0  0  0  0  0  0  0  0  0  0  0  0
   -5.3110    3.2430    0.5100 C   0  0  0  0  0  0  0  0  0  0  0  0
   -6.6300    2.7730   -0.1310 C   0  0  0  0  0  0  0  0  0  0  0  0
   -7.8710    3.4860    0.4080 C   0  0  0  0  0  0  0  0  0  0  0  0
   -9.0290    3.1750   -0.1720 N   0  0  0  0  0  0  0  0  0  0  0  0
  -10.3070    3.7570    0.1960 C   0  0  0  0  0  0  0  0  0  0  0  0
  -11.2670    2.6390    0.6170 C   0  0  0  0  0  0  0  0  0  0  0  0
  -12.6630    3.1990    0.9280 C   0  0  0  0  0  0  0  0  0  0  0  0
  -13.2180    3.9870   -0.2670 C   0  0  0  0  0  0  0  0  0  0  0  0
  -12.2560    5.1100   -0.6850 C   0  0  0  0  0  0  0  0  0  0  0  0
  -10.8590    4.5490   -0.9940 C   0  0  0  0  0  0  0  0  0  0  0  0
   -7.7930    4.2970    1.3230 O   0  0  0  0  0  0  0  0  0  0  0  0
  1  2  1  0  0  0  0
  1  5  1  0  0  0  0
  2  3  1  0  0  0  0
  3  4  1  0  0  0  0
  3  6  1  0  0  0  0
  4  5  1  0  0  0  0
  6  7  1  0  0  0  0
  7  8  1  0  0  0  0
  8  9  1  0  0  0  0
  9 10  1  0  0  0  0
 10 11  1  0  0  0  0
 10 18  2  0  0  0  0
 11 12  1  0  0  0  0
 12 13  1  0  0  0  0
 12 17  1  0  0  0  0
 13 14  1  0  0  0  0
 14 15  1  0  0  0  0
 15 16  1  0  0  0  0
 16 17  1  0  0  0  0
M  END
>  <CAS>
30

>  <name>
PI0

>  <GRAPH.INDEX>
869

>  <DIPOLE>
36.5

$$$$

  MOE2015           3D

 18 19  0  0  1  0  0  0  0  0999 V2000
   -0.0400    0.6410   -1.4790 S   0  0  0  0  0  0  0  0  0  0  0  0
   -2.0300    0.7130   -0.8550 S   0  0  0  0  0  0  0  0  0  0  0  0
   -1.9310    2.3240   -0.0120 C   0  0  3  0  0  0  0  0  0  0  0  0
   -0.7920    3.0670   -0.7290 C   0  0  0  0  0  0  0  0  0  0  0  0
    0.4880    2.2170   -0.7370 C   0  0  0  0  0  0  0  0  0  0  0  0
   -3.2830    3.0350   -0.1730 C   0  0  0  0  0  0  0  0  0  0  0  0
   -4.3990    2.3710    0.6510 C   0  0  0  0  0  0  0  0  0  0  0  0
   -5.7160    3.1420    0.4740 C   0  0  0  0  0  0  0  0  0  0  0  0
   -6.7860    2.4010    1.3070 C   0  0  0  0  0  0  0  0  0  0  0  0
   -8.0790    3.1650    1.1310 C   0  0  0  0  0  0  0  0  0  0  0  0
   -8.8030    2.8890    0.0000 N   0  0  0  0  0  0  0  0  0  0  0  0
  -10.0190    3.4810   -0.4200 C   0  0  0  0  0  0  0  0  0  0  0  0
  -10.8810    2.6910   -1.1820 C   0  0  0  0  0  0  0  0  0  0  0  0
  -12.0790    3.2280   -1.6400 C   0  0  0  0  0  0  0  0  0  0  0  0
  -12.4150    4.5470   -1.3410 C   0  0  0  0  0  0  0  0  0  0  0  0
  -11.5490    5.3340   -0.5840 C   0  0  0  0  0  0  0  0  0  0  0  0
  -10.3480    4.8070   -0.1220 C   0  0  0  0  0  0  0  0  0  0  0  0
   -8.4560    3.9840    1.9410 O   0  0  0  0  0  0  0  0  0  0  0  0
  1  2  1  0  0  0  0
  1  5  1  0  0  0  0
  2  3  1  0  0  0  0
  3  4  1  0  0  0  0
  3  6  1  0  0  0  0
  4  5  1  0  0  0  0
  6  7  1  0  0  0  0
  7  8  1  0  0  0  0
  8  9  1  0  0  0  0
  9 10  1  0  0  0  0
 10 11  1  0  0  0  0
 10 18  2  0  0  0  0
 11 12  1  0  0  0  0
 12 13  1  0  0  0  0
 12 17  2  0  0  0  0
 13 14  2  0  0  0  0
 14 15  1  0  0  0  0
 15 16  2  0  0  0  0
 16 17  1  0  0  0  0
M  END
>  <CAS>
31

>  <name>
PI1

>  <GRAPH.INDEX>
174

>  <DIPOLE>
36.5

$$$$

  MOE2015           3D

 18 19  0  0  1  0  0  0  0  0999 V2000
    0.8160    2.6130   -1.6340 S   0  0  0  0  0  0  0  0  0  0  0  0
   -1.2660    2.7410   -1.6920 S   0  0  0  0  0  0  0  0  0  0  0  0
   -1.5590    2.2520    0.0370 C   0  0  3  0  0  0  0  0  0  0  0  0
   -0.2760    2.6630    0.7780 C   0  0  0  0  0  0  0  0  0  0  0  0
    0.9600    2.0580    0.0940 C   0  0  0  0  0  0  0  0  0  0  0  0
   -2.7970    3.0050    0.5500 C   0  0  0  0  0  0  0  0  0  0  0  0
   -4.1020    2.5030   -0.0900 C   0  0  0  0  0  0  0  0  0  0  0  0
   -5.3070    3.2470    0.5040 C   0  0  0  0  0  0  0  0  0  0  0  0
   -6.6270    2.7770   -0.1360 C   0  0  0  0  0  0  0  0  0  0  0  0
   -7.8680    3.4890    0.4030 C   0  0  0  0  0  0  0  0  0  0  0  0
   -9.0260    3.1760   -0.1770 N   0  0  0  0  0  0  0  0  0  0  0  0
  -10.3050    3.7570    0.1880 C   0  0  0  0  0  0  0  0  0  0  0  0
  -11.2490    2.6430    0.6560 C   0  0  0  0  0  0  0  0  0  0  0  0
  -12.6490    3.1980    0.9630 C   0  0  0  0  0  0  0  0  0  0  0  0
  -13.2240    3.9420   -0.2510 C   0  0  0  0  0  0  0  0  0  0  0  0
  -12.2780    5.0600   -0.7150 C   0  0  0  0  0  0  0  0  0  0  0  0
  -10.8790    4.5040   -1.0220 C   0  0  0  0  0  0  0  0  0  0  0  0
   -7.7920    4.3000    1.3180 O   0  0  0  0  0  0  0  0  0  0  0  0
  1  2  1  0  0  0  0
  1  5  1  0  0  0  0
  2  3  1  0  0  0  0
  3  4  1  0  0  0  0
  3  6  1  0  0  0  0
  4  5  1  0  0  0  0
  6  7  1  0  0  0  0
  7  8  1  0  0  0  0
  8  9  1  0  0  0  0
  9 10  1  0  0  0  0
 10 11  1  0  0  0  0
 10 18  2  0  0  0  0
 11 12  1  0  0  0  0
 12 13  1  0  0  0  0
 12 17  1  0  0  0  0
 13 14  1  0  0  0  0
 14 15  1  0  0  0  0
 15 16  1  0  0  0  0
 16 17  1  0  0  0  0
M  END
>  <CAS>
31

>  <name>
PI1

>  <GRAPH.INDEX>
696

>  <DIPOLE>
36.5

$$$$

  MOE2015           3D

 18 19  0  0  1  0  0  0  0  0999 V2000
   -0.0400    0.6410   -1.4790 S   0  0  0  0  0  0  0  0  0  0  0  0
   -2.0300    0.7130   -0.8550 S   0  0  0  0  0  0  0  0  0  0  0  0
   -1.9310    2.3240   -0.0120 C   0  0  3  0  0  0  0  0  0  0  0  0
   -0.7920    3.0670   -0.7290 C   0  0  0  0  0  0  0  0  0  0  0  0
    0.4880    2.2170   -0.7370 C   0  0  0  0  0  0  0  0  0  0  0  0
   -3.2830    3.0350   -0.1730 C   0  0  0  0  0  0  0  0  0  0  0  0
   -4.3990    2.3710    0.6510 C   0  0  0  0  0  0  0  0  0  0  0  0
   -5.7160    3.1420    0.4740 C   0  0  0  0  0  0  0  0  0  0  0  0
   -6.7860    2.4010    1.3070 C   0  0  0  0  0  0  0  0  0  0  0  0
   -8.0790    3.1650    1.1310 C   0  0  0  0  0  0  0  0  0  0  0  0
   -8.8030    2.8890    0.0000 N   0  0  0  0  0  0  0  0  0  0  0  0
  -10.0190    3.4810   -0.4200 C   0  0  0  0  0  0  0  0  0  0  0  0
  -10.8810    2.6910   -1.1820 C   0  0  0  0  0  0  0  0  0  0  0  0
  -12.0790    3.2280   -1.6400 C   0  0  0  0  0  0  0  0  0  0  0  0
  -12.4150    4.5470   -1.3410 C   0  0  0  0  0  0  0  0  0  0  0  0
  -11.5490    5.3340   -0.5840 C   0  0  0  0  0  0  0  0  0  0  0  0
  -10.3480    4.8070   -0.1220 C   0  0  0  0  0  0  0  0  0  0  0  0
   -8.4560    3.9840    1.9410 O   0  0  0  0  0  0  0  0  0  0  0  0
  1  2  1  0  0  0  0
  1  5  1  0  0  0  0
  2  3  1  0  0  0  0
  3  4  1  0  0  0  0
  3  6  1  0  0  0  0
  4  5  1  0  0  0  0
  6  7  1  0  0  0  0
  7  8  1  0  0  0  0
  8  9  1  0  0  0  0
  9 10  1  0  0  0  0
 10 11  1  0  0  0  0
 10 18  2  0  0  0  0
 11 12  1  0  0  0  0
 12 13  1  0  0  0  0
 12 17  2  0  0  0  0
 13 14  2  0  0  0  0
 14 15  1  0  0  0  0
 15 16  2  0  0  0  0
 16 17  1  0  0  0  0
M  END
>  <CAS>
32

>  <name>
PI2

>  <GRAPH.INDEX>
348

>  <DIPOLE>
36.5

$$$$

  MOE2015           3D

 18 19  0  0  1  0  0  0  0  0999 V2000
    0.8110    2.6460   -1.6340 S   0  0  0  0  0  0  0  0  0  0  0  0
   -1.2720    2.7690   -1.6880 S   0  0  0  0  0  0  0  0  0  0  0  0
   -1.5610    2.2640    0.0370 C   0  0  3  0  0  0  0  0  0  0  0  0
   -0.2790    2.6750    0.7780 C   0  0  0  0  0  0  0  0  0  0  0  0
    0.9580    2.0780    0.0890 C   0  0  0  0  0  0  0  0  0  0  0  0
   -2.8000    3.0080    0.5590 C   0  0  0  0  0  0  0  0  0  0  0  0
   -4.1040    2.5080   -0.0820 C   0  0  0  0  0  0  0  0  0  0  0  0
   -5.3070    3.2500    0.5160 C   0  0  0  0  0  0  0  0  0  0  0  0
   -6.6260    2.7810   -0.1260 C   0  0  0  0  0  0  0  0  0  0  0  0
   -7.8670    3.4910    0.4150 C   0  0  0  0  0  0  0  0  0  0  0  0
   -9.0240    3.1790   -0.1670 N   0  0  0  0  0  0  0  0  0  0  0  0
  -10.3030    3.7620    0.1940 C   0  0  0  0  0  0  0  0  0  0  0  0
  -11.2540    2.6460    0.6440 C   0  0  0  0  0  0  0  0  0  0  0  0
  -12.6560    3.2010    0.9410 C   0  0  0  0  0  0  0  0  0  0  0  0
  -13.2170    3.9550   -0.2750 C   0  0  0  0  0  0  0  0  0  0  0  0
  -12.2660    5.0780   -0.7140 C   0  0  0  0  0  0  0  0  0  0  0  0
  -10.8640    4.5230   -1.0130 C   0  0  0  0  0  0  0  0  0  0  0  0
   -7.7920    4.3000    1.3320 O   0  0  0  0  0  0  0  0  0  0  0  0
  1  2  1  0  0  0  0
  1  5  1  0  0  0  0
  2  3  1  0  0  0  0
  3  4  1  0  0  0  0
  3  6  1  0  0  0  0
  4  5  1  0  0  0  0
  6  7  1  0  0  0  0
  7  8  1  0  0  0  0
  8  9  1  0  0  0  0
  9 10  1  0  0  0  0
 10 11  1  0  0  0  0
 10 18  2  0  0  0  0
 11 12  1  0  0  0  0
 12 13  1  0  0  0  0
 12 17  1  0  0  0  0
 13 14  1  0  0  0  0
 14 15  1  0  0  0  0
 15 16  1  0  0  0  0
 16 17  1  0  0  0  0
M  END
>  <CAS>
32

>  <name>
PI2

>  <GRAPH.INDEX>
522

>  <DIPOLE>
36.5

$$$$

  MOE2015           3D

 18 19  0  0  1  0  0  0  0  0999 V2000
   -0.0400    0.6410   -1.4790 S   0  0  0  0  0  0  0  0  0  0  0  0
   -2.0300    0.7130   -0.8550 S   0  0  0  0  0  0  0  0  0  0  0  0
   -1.9310    2.3240   -0.0120 C   0  0  3  0  0  0  0  0  0  0  0  0
   -0.7920    3.0670   -0.7290 C   0  0  0  0  0  0  0  0  0  0  0  0
    0.4880    2.2170   -0.7370 C   0  0  0  0  0  0  0  0  0  0  0  0
   -3.2830    3.0350   -0.1730 C   0  0  0  0  0  0  0  0  0  0  0  0
   -4.3990    2.3710    0.6510 C   0  0  0  0  0  0  0  0  0  0  0  0
   -5.7160    3.1420    0.4740 C   0  0  0  0  0  0  0  0  0  0  0  0
   -6.7860    2.4010    1.3070 C   0  0  0  0  0  0  0  0  0  0  0  0
   -8.0790    3.1650    1.1310 C   0  0  0  0  0  0  0  0  0  0  0  0
   -8.8030    2.8890    0.0000 N   0  0  0  0  0  0  0  0  0  0  0  0
  -10.0190    3.4810   -0.4200 C   0  0  0  0  0  0  0  0  0  0  0  0
  -10.8810    2.6910   -1.1820 C   0  0  0  0  0  0  0  0  0  0  0  0
  -12.0790    3.2280   -1.6400 C   0  0  0  0  0  0  0  0  0  0  0  0
  -12.4150    4.5470   -1.3410 C   0  0  0  0  0  0  0  0  0  0  0  0
  -11.5490    5.3340   -0.5840 C   0  0  0  0  0  0  0  0  0  0  0  0
  -10.3480    4.8070   -0.1220 C   0  0  0  0  0  0  0  0  0  0  0  0
   -8.4560    3.9840    1.9410 O   0  0  0  0  0  0  0  0  0  0  0  0
  1  2  1  0  0  0  0
  1  5  1  0  0  0  0
  2  3  1  0  0  0  0
  3  4  1  0  0  0  0
  3  6  1  0  0  0  0
  4  5  1  0  0  0  0
  6  7  1  0  0  0  0
  7  8  1  0  0  0  0
  8  9  1  0  0  0  0
  9 10  1  0  0  0  0
 10 11  1  0  0  0  0
 10 18  2  0  0  0  0
 11 12  1  0  0  0  0
 12 13  1  0  0  0  0
 12 17  2  0  0  0  0
 13 14  2  0  0  0  0
 14 15  1  0  0  0  0
 15 16  2  0  0  0  0
 16 17  1  0  0  0  0
M  END
>  <CAS>
33

>  <name>
PI3

>  <GRAPH.INDEX>
521

>  <DIPOLE>
36.5

$$$$

  MOE2015           3D

 18 19  0  0  1  0  0  0  0  0999 V2000
    0.8360    2.6600   -1.5940 S   0  0  0  0  0  0  0  0  0  0  0  0
   -1.2440    2.8060   -1.6730 S   0  0  0  0  0  0  0  0  0  0  0  0
   -1.5630    2.2510    0.0320 C   0  0  3  0  0  0  0  0  0  0  0  0
   -0.2850    2.6180    0.8030 C   0  0  0  0  0  0  0  0  0  0  0  0
    0.9540    2.0310    0.1100 C   0  0  0  0  0  0  0  0  0  0  0  0
   -2.7970    2.9970    0.5630 C   0  0  0  0  0  0  0  0  0  0  0  0
   -4.1000    2.5300   -0.1040 C   0  0  0  0  0  0  0  0  0  0  0  0
   -5.3040    3.2630    0.5040 C   0  0  0  0  0  0  0  0  0  0  0  0
   -6.6170    2.8270   -0.1700 C   0  0  0  0  0  0  0  0  0  0  0  0
   -7.8620    3.5200    0.3840 C   0  0  0  0  0  0  0  0  0  0  0  0
   -9.0170    3.2090   -0.2010 N   0  0  0  0  0  0  0  0  0  0  0  0
  -10.3000    3.7760    0.1710 C   0  0  0  0  0  0  0  0  0  0  0  0
  -11.2210    2.6560    0.6680 C   0  0  0  0  0  0  0  0  0  0  0  0
  -12.6260    3.1940    0.9820 C   0  0  0  0  0  0  0  0  0  0  0  0
  -13.2250    3.9100   -0.2380 C   0  0  0  0  0  0  0  0  0  0  0  0
  -12.3020    5.0350   -0.7280 C   0  0  0  0  0  0  0  0  0  0  0  0
  -10.8980    4.4950   -1.0430 C   0  0  0  0  0  0  0  0  0  0  0  0
   -7.7900    4.3140    1.3150 O   0  0  0  0  0  0  0  0  0  0  0  0
  1  2  1  0  0  0  0
  1  5  1  0  0  0  0
  2  3  1  0  0  0  0
  3  4  1  0  0  0  0
  3  6  1  0  0  0  0
  4  5  1  0  0  0  0
  6  7  1  0  0  0  0
  7  8  1  0  0  0  0
  8  9  1  0  0  0  0
  9 10  1  0  0  0  0
 10 11  1  0  0  0  0
 10 18  2  0  0  0  0
 11 12  1  0  0  0  0
 12 13  1  0  0  0  0
 12 17  1  0  0  0  0
 13 14  1  0  0  0  0
 14 15  1  0  0  0  0
 15 16  1  0  0  0  0
 16 17  1  0  0  0  0
M  END
>  <CAS>
33

>  <name>
PI3

>  <GRAPH.INDEX>
349

>  <DIPOLE>
36.5

$$$$

  MOE2015           3D

 18 19  0  0  1  0  0  0  0  0999 V2000
   -0.0400    0.6410   -1.4790 S   0  0  0  0  0  0  0  0  0  0  0  0
   -2.0300    0.7130   -0.8550 S   0  0  0  0  0  0  0  0  0  0  0  0
   -1.9310    2.3240   -0.0120 C   0  0  3  0  0  0  0  0  0  0  0  0
   -0.7920    3.0670   -0.7290 C   0  0  0  0  0  0  0  0  0  0  0  0
    0.4880    2.2170   -0.7370 C   0  0  0  0  0  0  0  0  0  0  0  0
   -3.2830    3.0350   -0.1730 C   0  0  0  0  0  0  0  0  0  0  0  0
   -4.3990    2.3710    0.6510 C   0  0  0  0  0  0  0  0  0  0  0  0
   -5.7160    3.1420    0.4740 C   0  0  0  0  0  0  0  0  0  0  0  0
   -6.7860    2.4010    1.3070 C   0  0  0  0  0  0  0  0  0  0  0  0
   -8.0790    3.1650    1.1310 C   0  0  0  0  0  0  0  0  0  0  0  0
   -8.8030    2.8890    0.0000 N   0  0  0  0  0  0  0  0  0  0  0  0
  -10.0190    3.4810   -0.4200 C   0  0  0  0  0  0  0  0  0  0  0  0
  -10.8810    2.6910   -1.1820 C   0  0  0  0  0  0  0  0  0  0  0  0
  -12.0790    3.2280   -1.6400 C   0  0  0  0  0  0  0  0  0  0  0  0
  -12.4150    4.5470   -1.3410 C   0  0  0  0  0  0  0  0  0  0  0  0
  -11.5490    5.3340   -0.5840 C   0  0  0  0  0  0  0  0  0  0  0  0
  -10.3480    4.8070   -0.1220 C   0  0  0  0  0  0  0  0  0  0  0  0
   -8.4560    3.9840    1.9410 O   0  0  0  0  0  0  0  0  0  0  0  0
  1  2  1  0  0  0  0
  1  5  1  0  0  0  0
  2  3  1  0  0  0  0
  3  4  1  0  0  0  0
  3  6  1  0  0  0  0
  4  5  1  0  0  0  0
  6  7  1  0  0  0  0
  7  8  1  0  0  0  0
  8  9  1  0  0  0  0
  9 10  1  0  0  0  0
 10 11  1  0  0  0  0
 10 18  2  0  0  0  0
 11 12  1  0  0  0  0
 12 13  1  0  0  0  0
 12 17  2  0  0  0  0
 13 14  2  0  0  0  0
 14 15  1  0  0  0  0
 15 16  2  0  0  0  0
 16 17  1  0  0  0  0
M  END
>  <CAS>
34

>  <name>
PI4

>  <GRAPH.INDEX>
695

>  <DIPOLE>
36.5

$$$$

  MOE2015           3D

 18 19  0  0  1  0  0  0  0  0999 V2000
    0.8140    2.5840   -1.6340 S   0  0  0  0  0  0  0  0  0  0  0  0
   -1.2680    2.7150   -1.6940 S   0  0  0  0  0  0  0  0  0  0  0  0
   -1.5620    2.2580    0.0440 C   0  0  3  0  0  0  0  0  0  0  0  0
   -0.2770    2.6780    0.7770 C   0  0  0  0  0  0  0  0  0  0  0  0
    0.9570    2.0580    0.1030 C   0  0  0  0  0  0  0  0  0  0  0  0
   -2.7970    3.0240    0.5430 C   0  0  0  0  0  0  0  0  0  0  0  0
   -4.1040    2.5090   -0.0830 C   0  0  0  0  0  0  0  0  0  0  0  0
   -5.3070    3.2680    0.4940 C   0  0  0  0  0  0  0  0  0  0  0  0
   -6.6260    2.7850   -0.1360 C   0  0  0  0  0  0  0  0  0  0  0  0
   -7.8670    3.5040    0.3940 C   0  0  0  0  0  0  0  0  0  0  0  0
   -9.0260    3.1800   -0.1780 N   0  0  0  0  0  0  0  0  0  0  0  0
  -10.3050    3.7620    0.1840 C   0  0  0  0  0  0  0  0  0  0  0  0
  -11.2510    2.6500    0.6520 C   0  0  0  0  0  0  0  0  0  0  0  0
  -12.6500    3.2080    0.9590 C   0  0  0  0  0  0  0  0  0  0  0  0
  -13.2240    3.9550   -0.2550 C   0  0  0  0  0  0  0  0  0  0  0  0
  -12.2750    5.0700   -0.7200 C   0  0  0  0  0  0  0  0  0  0  0  0
  -10.8760    4.5100   -1.0260 C   0  0  0  0  0  0  0  0  0  0  0  0
   -7.7900    4.3290    1.2960 O   0  0  0  0  0  0  0  0  0  0  0  0
  1  2  1  0  0  0  0
  1  5  1  0  0  0  0
  2  3  1  0  0  0  0
  3  4  1  0  0  0  0
  3  6  1  0  0  0  0
  4  5  1  0  0  0  0
  6  7  1  0  0  0  0
  7  8  1  0  0  0  0
  8  9  1  0  0  0  0
  9 10  1  0  0  0  0
 10 11  1  0  0  0  0
 10 18  2  0  0  0  0
 11 12  1  0  0  0  0
 12 13  1  0  0  0  0
 12 17  1  0  0  0  0
 13 14  1  0  0  0  0
 14 15  1  0  0  0  0
 15 16  1  0  0  0  0
 16 17  1  0  0  0  0
M  END
>  <CAS>
34

>  <name>
PI4

>  <GRAPH.INDEX>
175

>  <DIPOLE>
36.5

$$$$

  MOE2015           3D

 18 19  0  0  1  0  0  0  0  0999 V2000
   -0.0400    0.6410   -1.4790 S   0  0  0  0  0  0  0  0  0  0  0  0
   -2.0300    0.7130   -0.8550 S   0  0  0  0  0  0  0  0  0  0  0  0
   -1.9310    2.3240   -0.0120 C   0  0  3  0  0  0  0  0  0  0  0  0
   -0.7920    3.0670   -0.7290 C   0  0  0  0  0  0  0  0  0  0  0  0
    0.4880    2.2170   -0.7370 C   0  0  0  0  0  0  0  0  0  0  0  0
   -3.2830    3.0350   -0.1730 C   0  0  0  0  0  0  0  0  0  0  0  0
   -4.3990    2.3710    0.6510 C   0  0  0  0  0  0  0  0  0  0  0  0
   -5.7160    3.1420    0.4740 C   0  0  0  0  0  0  0  0  0  0  0  0
   -6.7860    2.4010    1.3070 C   0  0  0  0  0  0  0  0  0  0  0  0
   -8.0790    3.1650    1.1310 C   0  0  0  0  0  0  0  0  0  0  0  0
   -8.8030    2.8890    0.0000 N   0  0  0  0  0  0  0  0  0  0  0  0
  -10.0190    3.4810   -0.4200 C   0  0  0  0  0  0  0  0  0  0  0  0
  -10.8810    2.6910   -1.1820 C   0  0  0  0  0  0  0  0  0  0  0  0
  -12.0790    3.2280   -1.6400 C   0  0  0  0  0  0  0  0  0  0  0  0
  -12.4150    4.5470   -1.3410 C   0  0  0  0  0  0  0  0  0  0  0  0
  -11.5490    5.3340   -0.5840 C   0  0  0  0  0  0  0  0  0  0  0  0
  -10.3480    4.8070   -0.1220 C   0  0  0  0  0  0  0  0  0  0  0  0
   -8.4560    3.9840    1.9410 O   0  0  0  0  0  0  0  0  0  0  0  0
  1  2  1  0  0  0  0
  1  5  1  0  0  0  0
  2  3  1  0  0  0  0
  3  4  1  0  0  0  0
  3  6  1  0  0  0  0
  4  5  1  0  0  0  0
  6  7  1  0  0  0  0
  7  8  1  0  0  0  0
  8  9  1  0  0  0  0
  9 10  1  0  0  0  0
 10 11  1  0  0  0  0
 10 18  2  0  0  0  0
 11 12  1  0  0  0  0
 12 13  1  0  0  0  0
 12 17  2  0  0  0  0
 13 14  2  0  0  0  0
 14 15  1  0  0  0  0
 15 16  2  0  0  0  0
 16 17  1  0  0  0  0
M  END
>  <CAS>
35

>  <name>
PI5

>  <GRAPH.INDEX>
869

>  <DIPOLE>
36.5

$$$$

  MOE2015           3D

 18 18  0  0  1  0  0  0  0  0999 V2000
    0.1190    4.7550    0.6330 S   0  0  0  0  0  0  0  0  0  0  0  0
   -1.9190    4.6510    0.1980 S   0  0  0  0  0  0  0  0  0  0  0  0
   -1.9590    2.8780   -0.2170 C   0  0  3  0  0  0  0  0  0  0  0  0
   -0.7890    2.2690    0.5730 C   0  0  0  0  0  0  0  0  0  0  0  0
    0.5170    3.0170    0.2650 C   0  0  0  0  0  0  0  0  0  0  0  0
   -3.3190    2.3120    0.2230 C   0  0  0  0  0  0  0  0  0  0  0  0
   -4.4750    2.8020   -0.6650 C   0  0  0  0  0  0  0  0  0  0  0  0
   -5.8020    2.1870   -0.2020 C   0  0  0  0  0  0  0  0  0  0  0  0
   -6.9680    2.6600   -1.0860 C   0  0  0  0  0  0  0  0  0  0  0  0
   -8.3030    2.0700   -0.6490 C   0  0  0  0  0  0  0  0  0  0  0  0
   -8.8550    2.6050    0.4430 N   0  0  0  0  0  0  0  0  0  0  0  0
  -10.1520    2.2920    1.0450 C   0  0  3  0  0  0  0  0  0  0  0  0
  -11.3630    2.9480    0.3010 C   0  0  0  0  0  0  0  0  0  0  0  0
  -11.6210    2.4030   -1.1170 C   0  0  0  0  0  0  0  0  0  0  0  0
  -11.1620    4.4730    0.1870 C   0  0  0  0  0  0  0  0  0  0  0  0
  -12.6590    2.7300    1.1080 C   0  0  0  0  0  0  0  0  0  0  0  0
  -10.2360    0.7970    1.3820 C   0  0  0  0  0  0  0  0  0  0  0  0
   -8.7810    1.1330   -1.2730 O   0  0  0  0  0  0  0  0  0  0  0  0
  1  2  1  0  0  0  0
  1  5  1  0  0  0  0
  2  3  1  0  0  0  0
  3  4  1  0  0  0  0
  3  6  1  0  0  0  0
  4  5  1  0  0  0  0
  6  7  1  0  0  0  0
  7  8  1  0  0  0  0
  8  9  1  0  0  0  0
  9 10  1  0  0  0  0
 10 11  1  0  0  0  0
 10 18  2  0  0  0  0
 11 12  1  0  0  0  0
 12 13  1  0  0  0  0
 12 17  1  0  0  0  0
 13 14  1  0  0  0  0
 13 15  1  0  0  0  0
 13 16  1  0  0  0  0
M  END
>  <CAS>
36

>  <name>
TP0

>  <GRAPH.INDEX>
795

>  <DIPOLE>
29.5

$$$$

  MOE2015           3D

 18 18  0  0  1  0  0  0  0  0999 V2000
    3.9780    6.3420   -0.5080 S   0  0  0  0  0  0  0  0  0  0  0  0
    2.5430    5.4070    0.6840 S   0  0  0  0  0  0  0  0  0  0  0  0
    1.1840    6.5680    0.3450 C   0  0  3  0  0  0  0  0  0  0  0  0
    1.5210    7.1820   -1.0260 C   0  0  0  0  0  0  0  0  0  0  0  0
    2.9500    7.7480   -1.0320 C   0  0  0  0  0  0  0  0  0  0  0  0
   -0.1130    5.7460    0.3760 C   0  0  0  0  0  0  0  0  0  0  0  0
   -1.3700    6.5960    0.1310 C   0  0  0  0  0  0  0  0  0  0  0  0
   -2.6320    5.7340    0.2810 C   0  0  0  0  0  0  0  0  0  0  0  0
   -3.9080    6.5660    0.0480 C   0  0  0  0  0  0  0  0  0  0  0  0
   -5.2180    5.7780    0.2180 C   0  0  0  0  0  0  0  0  0  0  0  0
   -6.4040    6.4210    0.1180 N   0  0  0  0  0  0  0  0  0  0  0  0
   -7.6610    5.6540    0.2480 C   0  0  0  0  0  0  0  0  0  0  0  0
   -8.0050    5.1750   -1.1740 C   0  0  0  0  0  0  0  0  0  0  0  0
   -9.3200    4.3890   -1.0820 C   0  0  0  0  0  0  0  0  0  0  0  0
   -6.5420    7.8720   -0.1210 C   0  0  0  0  0  0  0  0  0  0  0  0
   -6.6450    8.5170    1.2740 C   0  0  0  0  0  0  0  0  0  0  0  0
   -6.7360   10.0350    1.0610 C   0  0  0  0  0  0  0  0  0  0  0  0
   -5.1620    4.5700    0.4310 O   0  0  0  0  0  0  0  0  0  0  0  0
  1  2  1  0  0  0  0
  1  5  1  0  0  0  0
  2  3  1  0  0  0  0
  3  4  1  0  0  0  0
  3  6  1  0  0  0  0
  4  5  1  0  0  0  0
  6  7  1  0  0  0  0
  7  8  1  0  0  0  0
  8  9  1  0  0  0  0
  9 10  1  0  0  0  0
 10 11  1  0  0  0  0
 10 18  2  0  0  0  0
 11 12  1  0  0  0  0
 11 15  1  0  0  0  0
 12 13  1  0  0  0  0
 13 14  1  0  0  0  0
 15 16  1  0  0  0  0
 16 17  1  0  0  0  0
M  END
>  <CAS>
37

>  <name>
TP1

>  <GRAPH.INDEX>
682

>  <DIPOLE>
29.5

$$$$

  MOE2015           3D

 18 18  0  0  1  0  0  0  0  0999 V2000
    0.0510    0.8600   -1.6230 S   0  0  0  0  0  0  0  0  0  0  0  0
   -1.9760    0.8200   -1.1330 S   0  0  0  0  0  0  0  0  0  0  0  0
   -1.9250    2.1570    0.1020 C   0  0  3  0  0  0  0  0  0  0  0  0
   -0.7350    3.0310   -0.3260 C   0  0  0  0  0  0  0  0  0  0  0  0
    0.5370    2.1800   -0.4680 C   0  0  0  0  0  0  0  0  0  0  0  0
   -3.2600    2.9160    0.0450 C   0  0  0  0  0  0  0  0  0  0  0  0
   -4.4290    2.0900    0.6080 C   0  0  0  0  0  0  0  0  0  0  0  0
   -5.7330    2.8980    0.5540 C   0  0  0  0  0  0  0  0  0  0  0  0
   -6.9100    2.0770    1.1090 C   0  0  0  0  0  0  0  0  0  0  0  0
   -8.2220    2.8520    1.0770 C   0  0  0  0  0  0  0  0  0  0  0  0
   -8.8160    2.9730   -0.1130 N   0  0  0  0  0  0  0  0  0  0  0  0
  -10.0450    3.7010   -0.3950 C   0  0  3  0  0  0  0  0  0  0  0  0
  -11.2260    3.0990    0.3940 C   0  0  0  0  0  0  0  0  0  0  0  0
  -12.6240    3.1170   -0.2640 C   0  0  0  0  0  0  0  0  0  0  0  0
  -12.6870    2.2150   -1.5060 C   0  0  0  0  0  0  0  0  0  0  0  0
  -13.1190    4.5210   -0.6300 C   0  0  0  0  0  0  0  0  0  0  0  0
   -9.7990    5.2000   -0.1900 C   0  0  0  0  0  0  0  0  0  0  0  0
   -8.6700    3.3330    2.1090 O   0  0  0  0  0  0  0  0  0  0  0  0
  1  2  1  0  0  0  0
  1  5  1  0  0  0  0
  2  3  1  0  0  0  0
  3  4  1  0  0  0  0
  3  6  1  0  0  0  0
  4  5  1  0  0  0  0
  6  7  1  0  0  0  0
  7  8  1  0  0  0  0
  8  9  1  0  0  0  0
  9 10  1  0  0  0  0
 10 11  1  0  0  0  0
 10 18  2  0  0  0  0
 11 12  1  0  0  0  0
 12 13  1  0  0  0  0
 12 17  1  0  0  0  0
 13 14  1  0  0  0  0
 14 15  1  0  0  0  0
 14 16  1  0  0  0  0
M  END
>  <CAS>
38

>  <name>
TP2

>  <GRAPH.INDEX>
830

>  <DIPOLE>
29.5

$$$$

  MOE2015           3D

 18 18  0  0  1  0  0  0  0  0999 V2000
  -14.7050   -4.4700    1.3710 S   0  0  0  0  0  0  0  0  0  0  0  0
  -12.6220   -4.3960    1.2750 S   0  0  0  0  0  0  0  0  0  0  0  0
  -12.5130   -3.1740   -0.0700 C   0  0  3  0  0  0  0  0  0  0  0  0
  -13.8170   -2.3660    0.0330 C   0  0  0  0  0  0  0  0  0  0  0  0
  -15.0360   -3.3010    0.0160 C   0  0  0  0  0  0  0  0  0  0  0  0
  -11.2680   -2.3050    0.1670 C   0  0  0  0  0  0  0  0  0  0  0  0
   -9.9570   -3.0710   -0.0750 C   0  0  0  0  0  0  0  0  0  0  0  0
   -8.7550   -2.1350    0.1150 C   0  0  0  0  0  0  0  0  0  0  0  0
   -7.4250   -2.8710   -0.1280 C   0  0  0  0  0  0  0  0  0  0  0  0
   -6.1900   -1.9820    0.0230 C   0  0  0  0  0  0  0  0  0  0  0  0
   -5.0110   -2.5530   -0.2180 N   0  0  0  0  0  0  0  0  0  0  0  0
   -3.7550   -1.8290   -0.1210 C   0  0  0  0  0  0  0  0  0  0  0  0
   -2.5940   -2.8250   -0.1370 C   0  0  0  0  0  0  0  0  0  0  0  0
   -1.2510   -2.0890   -0.0290 C   0  0  0  0  0  0  0  0  0  0  0  0
   -0.0820   -3.0830   -0.0420 C   0  0  0  0  0  0  0  0  0  0  0  0
    1.2550   -2.3380    0.0660 C   0  0  0  0  0  0  0  0  0  0  0  0
    2.4260   -3.3260    0.0550 C   0  0  0  0  0  0  0  0  0  0  0  0
   -6.2830   -0.8030    0.3400 O   0  0  0  0  0  0  0  0  0  0  0  0
  1  2  1  0  0  0  0
  1  5  1  0  0  0  0
  2  3  1  0  0  0  0
  3  4  1  0  0  0  0
  3  6  1  0  0  0  0
  4  5  1  0  0  0  0
  6  7  1  0  0  0  0
  7  8  1  0  0  0  0
  8  9  1  0  0  0  0
  9 10  1  0  0  0  0
 10 11  1  0  0  0  0
 10 18  2  0  0  0  0
 11 12  1  0  0  0  0
 12 13  1  0  0  0  0
 13 14  1  0  0  0  0
 14 15  1  0  0  0  0
 15 16  1  0  0  0  0
 16 17  1  0  0  0  0
M  END
>  <CAS>
39

>  <name>
TP3

>  <GRAPH.INDEX>
698

>  <DIPOLE>
29.5

$$$$

  MOE2015           3D

 19 20  0  0  1  0  0  0  0  0999 V2000
    0.6100    0.5190    0.4080 S   0  0  0  0  0  0  0  0  0  0  0  0
   -1.4620    0.7490    0.4930 S   0  0  0  0  0  0  0  0  0  0  0  0
   -1.4840    2.5570    0.2810 C   0  0  3  0  0  0  0  0  0  0  0  0
   -0.1990    2.8700   -0.5030 C   0  0  0  0  0  0  0  0  0  0  0  0
    1.0270    2.2800    0.2130 C   0  0  0  0  0  0  0  0  0  0  0  0
   -2.7540    2.9390   -0.4970 C   0  0  0  0  0  0  0  0  0  0  0  0
   -4.0330    2.7510    0.3360 C   0  0  0  0  0  0  0  0  0  0  0  0
   -5.2610    3.2340   -0.4480 C   0  0  0  0  0  0  0  0  0  0  0  0
   -6.5530    3.0410    0.3670 C   0  0  0  0  0  0  0  0  0  0  0  0
   -7.8140    3.5520   -0.3300 C   0  0  0  0  0  0  0  0  0  0  0  0
   -8.9540    3.4290    0.3490 N   0  0  0  0  0  0  0  0  0  0  0  0
  -10.2450    3.8920   -0.1290 C   0  0  0  0  0  0  0  0  0  0  0  0
  -10.8150    4.8660    0.9120 C   0  0  0  0  0  0  0  0  0  0  0  0
  -12.0260    5.6550    0.3880 C   0  0  0  0  0  0  0  0  0  0  0  0
  -13.3840    4.9550    0.5510 C   0  0  0  0  0  0  0  0  0  0  0  0
  -13.4300    3.4410    0.2940 C   0  0  0  0  0  0  0  0  0  0  0  0
  -12.5540    2.9450   -0.8660 C   0  0  0  0  0  0  0  0  0  0  0  0
  -11.1070    2.6590   -0.4270 C   0  0  0  0  0  0  0  0  0  0  0  0
   -7.7670    4.0500   -1.4480 O   0  0  0  0  0  0  0  0  0  0  0  0
  1  2  1  0  0  0  0
  1  5  1  0  0  0  0
  2  3  1  0  0  0  0
  3  4  1  0  0  0  0
  3  6  1  0  0  0  0
  4  5  1  0  0  0  0
  6  7  1  0  0  0  0
  7  8  1  0  0  0  0
  8  9  1  0  0  0  0
  9 10  1  0  0  0  0
 10 11  1  0  0  0  0
 10 19  2  0  0  0  0
 11 12  1  0  0  0  0
 12 13  1  0  0  0  0
 12 18  1  0  0  0  0
 13 14  1  0  0  0  0
 14 15  1  0  0  0  0
 15 16  1  0  0  0  0
 16 17  1  0  0  0  0
 17 18  1  0  0  0  0
M  END
>  <CAS>
40

>  <name>
TP4

>  <GRAPH.INDEX>
869

>  <DIPOLE>
29.5

$$$$

  MOE2015           3D

 22 25  0  0  1  0  0  0  0  0999 V2000
    0.1700    0.2090    0.3030 S   0  0  0  0  0  0  0  0  0  0  0  0
   -1.9030    0.4280    0.4120 S   0  0  0  0  0  0  0  0  0  0  0  0
   -1.9130    2.2240    0.7120 C   0  0  3  0  0  0  0  0  0  0  0  0
   -0.6080    2.7300    0.0750 C   0  0  0  0  0  0  0  0  0  0  0  0
    0.5980    1.9500    0.6220 C   0  0  0  0  0  0  0  0  0  0  0  0
   -3.1610    2.8200    0.0420 C   0  0  0  0  0  0  0  0  0  0  0  0
   -4.4620    2.4330    0.7660 C   0  0  0  0  0  0  0  0  0  0  0  0
   -5.6680    3.1010    0.0910 C   0  0  0  0  0  0  0  0  0  0  0  0
   -6.9830    2.7290    0.8010 C   0  0  0  0  0  0  0  0  0  0  0  0
   -8.2300    3.3630    0.1840 C   0  0  0  0  0  0  0  0  0  0  0  0
   -9.3860    3.0570    0.7750 N   0  0  0  0  0  0  0  0  0  0  0  0
  -10.7130    3.5140    0.3980 C   0  0  0  0  0  0  0  0  0  0  0  0
  -11.7040    2.8800    1.3980 C   0  0  0  0  0  0  0  0  0  0  0  0
  -13.1560    3.3000    1.0900 C   0  0  0  0  0  0  0  0  0  0  0  0
  -13.2630    4.8340    1.1760 C   0  0  0  0  0  0  0  0  0  0  0  0
  -12.2850    5.4840    0.1790 C   0  0  0  0  0  0  0  0  0  0  0  0
  -12.6300    5.0130   -1.2490 C   0  0  0  0  0  0  0  0  0  0  0  0
  -12.5410    3.4760   -1.3500 C   0  0  0  0  0  0  0  0  0  0  0  0
  -13.5160    2.8460   -0.3370 C   0  0  0  0  0  0  0  0  0  0  0  0
  -11.1040    3.0290   -1.0120 C   0  0  0  0  0  0  0  0  0  0  0  0
  -10.8470    5.0450    0.5240 C   0  0  0  0  0  0  0  0  0  0  0  0
   -8.1450    4.1030   -0.7880 O   0  0  0  0  0  0  0  0  0  0  0  0
  1  2  1  0  0  0  0
  1  5  1  0  0  0  0
  2  3  1  0  0  0  0
  3  4  1  0  0  0  0
  3  6  1  0  0  0  0
  4  5  1  0  0  0  0
  6  7  1  0  0  0  0
  7  8  1  0  0  0  0
  8  9  1  0  0  0  0
  9 10  1  0  0  0  0
 10 11  1  0  0  0  0
 10 22  2  0  0  0  0
 11 12  1  0  0  0  0
 12 13  1  0  0  0  0
 12 20  1  0  0  0  0
 12 21  1  0  0  0  0
 13 14  1  0  0  0  0
 14 15  1  0  0  0  0
 14 19  1  0  0  0  0
 15 16  1  0  0  0  0
 16 17  1  0  0  0  0
 16 21  1  0  0  0  0
 17 18  1  0  0  0  0
 18 19  1  0  0  0  0
 18 20  1  0  0  0  0
M  END
>  <CAS>
41

>  <name>
TP5

>  <GRAPH.INDEX>
703

>  <DIPOLE>
29.5

$$$$


  MOE2015           3D

 94 96  0  0  1  0  0  0  0  0999 V2000
   15.6600    3.9660   -1.4520 S   0  0  0  0  0  0  0  0  0  0  0  0
   16.8550    5.6380   -1.0920 S   0  0  0  0  0  0  0  0  0  0  0  0
    8.1610    2.0780   -0.4530 O   0  0  0  0  0  0  0  0  0  0  0  0
    8.2550    2.7340    0.5770 C   0  0  0  0  0  0  0  0  0  0  0  0
    7.2200    2.9220    1.3950 N   0  0  0  0  0  0  0  0  0  0  0  0
    7.3580    3.4790    2.2190 H   0  0  0  0  0  0  0  0  0  0  0  0
    5.8920    2.3780    1.1520 C   0  0  0  0  0  0  0  0  0  0  0  0
    5.9520    1.4630    0.5560 H   0  0  0  0  0  0  0  0  0  0  0  0
    5.4160    2.1410    2.1050 H   0  0  0  0  0  0  0  0  0  0  0  0
    5.0560    3.4200    0.4060 C   0  0  0  0  0  0  0  0  0  0  0  0
    5.0830    4.3620    0.9550 H   0  0  0  0  0  0  0  0  0  0  0  0
    5.4930    3.5760   -0.5830 H   0  0  0  0  0  0  0  0  0  0  0  0
    3.6000    2.9560    0.2590 C   0  0  0  0  0  0  0  0  0  0  0  0
    3.1750    2.8120    1.2550 H   0  0  0  0  0  0  0  0  0  0  0  0
    3.5790    2.0070   -0.2830 H   0  0  0  0  0  0  0  0  0  0  0  0
    2.7870    4.0140   -0.5090 C   0  0  0  0  0  0  0  0  0  0  0  0
    3.1140    4.0620   -1.5500 H   0  0  0  0  0  0  0  0  0  0  0  0
    2.9340    4.9900   -0.0430 H   0  0  0  0  0  0  0  0  0  0  0  0
    1.2890    3.6410   -0.4220 C   0  0  3  0  0  0  0  0  0  0  0  0
    1.0030    3.5020    0.6130 H   0  0  0  0  0  0  0  0  0  0  0  0
    0.5460    4.7560   -1.0230 N   0  0  0  0  0  0  0  0  0  0  0  0
    0.6860    4.9160   -2.0270 H   0  0  0  0  0  0  0  0  0  0  0  0
    0.1750    5.8030   -0.2660 C   0  0  0  0  0  0  0  0  0  0  0  0
   -0.2110    6.8780   -0.9820 N   0  0  0  0  0  0  0  0  0  0  0  0
   -0.4170    6.7290   -1.9750 H   0  0  0  0  0  0  0  0  0  0  0  0
   -0.7030    8.0890   -0.3210 C   0  0  0  0  0  0  0  0  0  0  0  0
   -1.7900    8.0610   -0.2250 H   0  0  0  0  0  0  0  0  0  0  0  0
   -0.2550    8.2050    0.6690 H   0  0  0  0  0  0  0  0  0  0  0  0
   -0.2750    9.2570   -1.2160 C   0  0  0  0  0  0  0  0  0  0  0  0
    0.8080    9.2570   -1.3410 H   0  0  0  0  0  0  0  0  0  0  0  0
   -0.7560    9.1870   -2.1920 H   0  0  0  0  0  0  0  0  0  0  0  0
   -0.7210   10.5140   -0.4960 C   0  0  0  0  0  0  0  0  0  0  0  0
    0.1490   11.1620    0.3820 C   0  0  0  0  0  0  0  0  0  0  0  0
    1.1220   10.7790    0.5370 H   0  0  0  0  0  0  0  0  0  0  0  0
   -0.2690   12.3120    1.0550 C   0  0  0  0  0  0  0  0  0  0  0  0
    0.5770   12.9770    1.9340 O   0  0  0  0  0  0  0  0  0  0  0  0
    1.9120   12.5600    2.2910 C   0  0  0  0  0  0  0  0  0  0  0  0
    2.3040   13.2830    3.0070 H   0  0  0  0  0  0  0  0  0  0  0  0
    2.5220   12.5500    1.3870 H   0  0  0  0  0  0  0  0  0  0  0  0
    1.8530   11.5700    2.7420 H   0  0  0  0  0  0  0  0  0  0  0  0
   -1.5600   12.8140    0.8510 C   0  0  0  0  0  0  0  0  0  0  0  0
   -1.9500   13.9580    1.5350 O   0  0  0  0  0  0  0  0  0  0  0  0
   -3.2420   14.5940    1.4400 C   0  0  0  0  0  0  0  0  0  0  0  0
   -3.2310   15.4640    2.0960 H   0  0  0  0  0  0  0  0  0  0  0  0
   -4.0000   13.8800    1.7650 H   0  0  0  0  0  0  0  0  0  0  0  0
   -3.4000   14.8980    0.4050 H   0  0  0  0  0  0  0  0  0  0  0  0
   -2.4300   12.1660   -0.0260 C   0  0  0  0  0  0  0  0  0  0  0  0
   -3.4070   12.5350   -0.1870 H   0  0  0  0  0  0  0  0  0  0  0  0
   -2.0070   11.0190   -0.6950 C   0  0  0  0  0  0  0  0  0  0  0  0
   -2.6720   10.5290   -1.3600 H   0  0  0  0  0  0  0  0  0  0  0  0
    0.1990    5.7730    0.9570 O   0  0  0  0  0  0  0  0  0  0  0  0
    0.9900    2.3590   -1.2130 C   0  0  0  0  0  0  0  0  0  0  0  0
    0.1100    1.4840   -0.6100 N   0  0  0  0  0  0  0  0  0  0  0  0
   -0.3270    1.8030    0.2590 H   0  0  0  0  0  0  0  0  0  0  0  0
   -0.2740    0.2340   -1.0410 C   0  0  0  0  0  0  0  0  0  0  0  0
   -1.3260   -0.4900   -0.2100 C   0  0  0  0  0  0  0  0  0  0  0  0
   -1.5190   -1.4500   -0.6720 H   0  0  0  0  0  0  0  0  0  0  0  0
   -2.6270    0.3570   -0.1690 C   0  0  0  0  0  0  0  0  0  0  0  0
   -2.4690    1.3170    0.3250 H   0  0  0  0  0  0  0  0  0  0  0  0
   -2.9820    0.5320   -1.1870 H   0  0  0  0  0  0  0  0  0  0  0  0
   -3.6790   -0.4540    0.6050 C   0  0  0  0  0  0  0  0  0  0  0  0
   -4.6090    0.1150    0.6530 H   0  0  0  0  0  0  0  0  0  0  0  0
   -3.8820   -1.3900    0.0780 H   0  0  0  0  0  0  0  0  0  0  0  0
   -3.2030   -0.7630    2.0310 C   0  0  0  0  0  0  0  0  0  0  0  0
   -3.9460   -1.3850    2.5340 H   0  0  0  0  0  0  0  0  0  0  0  0
   -3.0990    0.1690    2.5900 H   0  0  0  0  0  0  0  0  0  0  0  0
   -1.8560   -1.4980    2.0050 C   0  0  0  0  0  0  0  0  0  0  0  0
   -1.9830   -2.4750    1.5340 H   0  0  0  0  0  0  0  0  0  0  0  0
   -1.5150   -1.6580    3.0290 H   0  0  0  0  0  0  0  0  0  0  0  0
   -0.7980   -0.6880    1.2380 C   0  0  0  0  0  0  0  0  0  0  0  0
    0.1390   -1.2480    1.2130 H   0  0  0  0  0  0  0  0  0  0  0  0
   -0.6340    0.2660    1.7410 H   0  0  0  0  0  0  0  0  0  0  0  0
    0.2180   -0.2760   -2.0180 O   0  0  0  0  0  0  0  0  0  0  0  0
    1.4340    2.1530   -2.3220 O   0  0  0  0  0  0  0  0  0  0  0  0
    9.5740    3.3860    0.9920 C   0  0  0  0  0  0  0  0  0  0  0  0
    9.3900    4.4480    1.1480 H   0  0  0  0  0  0  0  0  0  0  0  0
    9.8800    2.9460    1.9410 H   0  0  0  0  0  0  0  0  0  0  0  0
   10.7080    3.2160   -0.0340 C   0  0  0  0  0  0  0  0  0  0  0  0
   10.8800    2.1500   -0.2010 H   0  0  0  0  0  0  0  0  0  0  0  0
   10.4020    3.6660   -0.9810 H   0  0  0  0  0  0  0  0  0  0  0  0
   12.0040    3.8760    0.4590 C   0  0  0  0  0  0  0  0  0  0  0  0
   12.3130    3.4070    1.3950 H   0  0  0  0  0  0  0  0  0  0  0  0
   11.8180    4.9370    0.6350 H   0  0  0  0  0  0  0  0  0  0  0  0
   13.1190    3.7130   -0.5860 C   0  0  0  0  0  0  0  0  0  0  0  0
   12.8340    4.2290   -1.5050 H   0  0  0  0  0  0  0  0  0  0  0  0
   13.2370    2.6530   -0.8180 H   0  0  0  0  0  0  0  0  0  0  0  0
   14.4740    4.2520   -0.1030 C   0  0  3  0  0  0  0  0  0  0  0  0
   14.7930    3.7210    0.7950 H   0  0  0  0  0  0  0  0  0  0  0  0
   15.9580    6.2450    0.3700 C   0  0  0  0  0  0  0  0  0  0  0  0
   16.3810    5.7870    1.2650 H   0  0  0  0  0  0  0  0  0  0  0  0
   16.0200    7.3330    0.4170 H   0  0  0  0  0  0  0  0  0  0  0  0
   14.5140    5.7710    0.1400 C   0  0  0  0  0  0  0  0  0  0  0  0
   14.1070    6.2870   -0.7310 H   0  0  0  0  0  0  0  0  0  0  0  0
   13.9120    6.0230    1.0130 H   0  0  0  0  0  0  0  0  0  0  0  0
  3  4  2  0  0  0  0
  4  5  1  0  0  0  0
  4 75  1  0  0  0  0
  5  6  1  0  0  0  0
  5  7  1  0  0  0  0
  7  8  1  0  0  0  0
  7  9  1  0  0  0  0
  7 10  1  0  0  0  0
 10 11  1  0  0  0  0
 10 12  1  0  0  0  0
 10 13  1  0  0  0  0
 13 14  1  0  0  0  0
 13 15  1  0  0  0  0
 13 16  1  0  0  0  0
 16 17  1  0  0  0  0
 16 18  1  0  0  0  0
 16 19  1  0  0  0  0
 19 20  1  0  0  0  0
 19 21  1  0  0  0  0
 19 52  1  0  0  0  0
 21 22  1  0  0  0  0
 21 23  1  0  0  0  0
 23 24  1  0  0  0  0
 23 51  2  0  0  0  0
 24 25  1  0  0  0  0
 24 26  1  0  0  0  0
 26 27  1  0  0  0  0
 26 28  1  0  0  0  0
 26 29  1  0  0  0  0
 29 30  1  0  0  0  0
 29 31  1  0  0  0  0
 29 32  1  0  0  0  0
 32 33  1  0  0  0  0
 32 49  2  0  0  0  0
 33 34  1  0  0  0  0
 33 35  2  0  0  0  0
 35 36  1  0  0  0  0
 35 41  1  0  0  0  0
 36 37  1  0  0  0  0
 37 38  1  0  0  0  0
 37 39  1  0  0  0  0
 37 40  1  0  0  0  0
 41 42  1  0  0  0  0
 41 47  2  0  0  0  0
 42 43  1  0  0  0  0
 43 44  1  0  0  0  0
 43 45  1  0  0  0  0
 43 46  1  0  0  0  0
 47 48  1  0  0  0  0
 47 49  1  0  0  0  0
 49 50  1  0  0  0  0
 52 53  1  0  0  0  0
 52 74  2  0  0  0  0
 53 54  1  0  0  0  0
 53 55  1  0  0  0  0
 55 56  1  0  0  0  0
 55 73  2  0  0  0  0
 56 57  1  0  0  0  0
 56 58  1  0  0  0  0
 56 70  1  0  0  0  0
 58 59  1  0  0  0  0
 58 60  1  0  0  0  0
 58 61  1  0  0  0  0
 61 62  1  0  0  0  0
 61 63  1  0  0  0  0
 61 64  1  0  0  0  0
 64 65  1  0  0  0  0
 64 66  1  0  0  0  0
 64 67  1  0  0  0  0
 67 68  1  0  0  0  0
 67 69  1  0  0  0  0
 67 70  1  0  0  0  0
 70 71  1  0  0  0  0
 70 72  1  0  0  0  0
 75 76  1  0  0  0  0
 75 77  1  0  0  0  0
 75 78  1  0  0  0  0
 78 79  1  0  0  0  0
 78 80  1  0  0  0  0
 78 81  1  0  0  0  0
 81 82  1  0  0  0  0
 81 83  1  0  0  0  0
 81 84  1  0  0  0  0
 84 85  1  0  0  0  0
 84 86  1  0  0  0  0
 84 87  1  0  0  0  0
 87 88  1  0  0  0  0
 87  1  1  0  0  0  0
 87 92  1  0  0  0  0
  1  2  1  0  0  0  0
  2 89  1  0  0  0  0
 89 90  1  0  0  0  0
 89 91  1  0  0  0  0
 89 92  1  0  0  0  0
 92 93  1  0  0  0  0
 92 94  1  0  0  0  0
M  END
>  <CAS>
e1

>  <name>
2

>  <GRAPH.INDEX>
192

>  <DIPOLE>
28.5

$$$$


  MOE2015           3D

 87 88  0  0  1  0  0  0  0  0999 V2000
   15.1450   -7.6360   -1.4320 S   0  0  0  0  0  0  0  0  0  0  0  0
   16.8660   -7.2050   -0.3340 S   0  0  0  0  0  0  0  0  0  0  0  0
    7.9740   -4.6080   -1.8460 O   0  0  0  0  0  0  0  0  0  0  0  0
    8.0610   -4.5380   -0.6260 C   0  0  0  0  0  0  0  0  0  0  0  0
    7.1120   -3.9780    0.1240 N   0  0  0  0  0  0  0  0  0  0  0  0
    7.2430   -3.9600    1.1200 H   0  0  0  0  0  0  0  0  0  0  0  0
    5.9080   -3.3690   -0.4180 C   0  0  0  0  0  0  0  0  0  0  0  0
    5.6550   -2.4820    0.1670 H   0  0  0  0  0  0  0  0  0  0  0  0
    6.0650   -3.0650   -1.4560 H   0  0  0  0  0  0  0  0  0  0  0  0
    4.7570   -4.3740   -0.3470 C   0  0  0  0  0  0  0  0  0  0  0  0
    5.0080   -5.2460   -0.9550 H   0  0  0  0  0  0  0  0  0  0  0  0
    4.6200   -4.6900    0.6890 H   0  0  0  0  0  0  0  0  0  0  0  0
    3.4630   -3.7340   -0.8660 C   0  0  0  0  0  0  0  0  0  0  0  0
    3.5950   -3.4680   -1.9180 H   0  0  0  0  0  0  0  0  0  0  0  0
    3.2750   -2.8240   -0.2930 H   0  0  0  0  0  0  0  0  0  0  0  0
    2.2760   -4.7060   -0.7200 C   0  0  0  0  0  0  0  0  0  0  0  0
    2.1420   -4.9920    0.3250 H   0  0  0  0  0  0  0  0  0  0  0  0
    2.4690   -5.6000   -1.3160 H   0  0  0  0  0  0  0  0  0  0  0  0
    1.0060   -4.0000   -1.2530 C   0  0  3  0  0  0  0  0  0  0  0  0
    1.1890   -3.6190   -2.2510 H   0  0  0  0  0  0  0  0  0  0  0  0
   -0.0530   -5.0190   -1.2890 N   0  0  0  0  0  0  0  0  0  0  0  0
   -0.1700   -5.6250   -0.4720 H   0  0  0  0  0  0  0  0  0  0  0  0
   -1.1660   -4.7810   -2.0120 C   0  0  0  0  0  0  0  0  0  0  0  0
   -2.2250   -5.5840   -1.8040 N   0  0  0  0  0  0  0  0  0  0  0  0
   -2.9950   -5.4090   -2.4630 H   0  0  0  0  0  0  0  0  0  0  0  0
   -2.2100   -6.8620   -1.0880 C   0  0  0  0  0  0  0  0  0  0  0  0
   -1.7410   -7.6390   -1.6960 H   0  0  0  0  0  0  0  0  0  0  0  0
   -1.6920   -6.7750   -0.1310 H   0  0  0  0  0  0  0  0  0  0  0  0
   -3.6820   -7.2040   -0.8390 C   0  0  0  0  0  0  0  0  0  0  0  0
   -4.1580   -6.4200   -0.2480 H   0  0  0  0  0  0  0  0  0  0  0  0
   -4.2120   -7.3190   -1.7860 H   0  0  0  0  0  0  0  0  0  0  0  0
   -3.6820   -8.5120   -0.0760 C   0  0  0  0  0  0  0  0  0  0  0  0
   -3.7230   -9.7260   -0.7630 C   0  0  0  0  0  0  0  0  0  0  0  0
   -3.7600   -9.7320   -1.8200 H   0  0  0  0  0  0  0  0  0  0  0  0
   -3.7180  -10.9280   -0.0540 C   0  0  0  0  0  0  0  0  0  0  0  0
   -3.7620  -12.1490   -0.7140 O   0  0  0  0  0  0  0  0  0  0  0  0
   -3.8620  -12.3350   -2.1410 C   0  0  0  0  0  0  0  0  0  0  0  0
   -3.8980  -13.4070   -2.3330 H   0  0  0  0  0  0  0  0  0  0  0  0
   -2.9810  -11.8930   -2.6070 H   0  0  0  0  0  0  0  0  0  0  0  0
   -4.7780  -11.8550   -2.4860 H   0  0  0  0  0  0  0  0  0  0  0  0
   -3.6690  -10.9180    1.3450 C   0  0  0  0  0  0  0  0  0  0  0  0
   -3.6680  -12.1290    2.0240 O   0  0  0  0  0  0  0  0  0  0  0  0
   -3.6740  -12.2860    3.4580 C   0  0  0  0  0  0  0  0  0  0  0  0
   -3.6930  -13.3550    3.6730 H   0  0  0  0  0  0  0  0  0  0  0  0
   -4.5670  -11.8010    3.8530 H   0  0  0  0  0  0  0  0  0  0  0  0
   -2.7650  -11.8330    3.8560 H   0  0  0  0  0  0  0  0  0  0  0  0
   -3.6240   -9.7050    2.0320 C   0  0  0  0  0  0  0  0  0  0  0  0
   -3.5860   -9.6850    3.0890 H   0  0  0  0  0  0  0  0  0  0  0  0
   -3.6310   -8.5080    1.3200 C   0  0  0  0  0  0  0  0  0  0  0  0
   -3.5990   -7.5880    1.8470 H   0  0  0  0  0  0  0  0  0  0  0  0
   -1.2420   -3.8550   -2.8040 O   0  0  0  0  0  0  0  0  0  0  0  0
    0.5680   -2.8400   -0.3330 C   0  0  0  0  0  0  0  0  0  0  0  0
   -0.3010   -1.9300   -0.8850 N   0  0  0  0  0  0  0  0  0  0  0  0
   -0.7050   -2.1760   -1.8060 H   0  0  0  0  0  0  0  0  0  0  0  0
   -0.7660   -0.7580   -0.3630 C   0  0  0  0  0  0  0  0  0  0  0  0
   -0.2850   -0.1900    0.9680 C   0  0  0  0  0  0  0  0  0  0  0  0
   -0.6430   -0.8370    1.7570 H   0  0  0  0  0  0  0  0  0  0  0  0
    0.7940   -0.1370    0.9400 H   0  0  0  0  0  0  0  0  0  0  0  0
   -0.8570    1.2340    1.1690 C   0  0  0  0  0  0  0  0  0  0  0  0
   -0.5370    1.8890    0.3560 H   0  0  0  0  0  0  0  0  0  0  0  0
   -1.9490    1.2010    1.1990 H   0  0  0  0  0  0  0  0  0  0  0  0
   -0.3130    1.7540    2.5070 C   0  0  0  0  0  0  0  0  0  0  0  0
    0.7770    1.7950    2.4810 H   0  0  0  0  0  0  0  0  0  0  0  0
   -0.6330    1.1030    3.3230 H   0  0  0  0  0  0  0  0  0  0  0  0
   -0.6980    2.7580    2.6870 H   0  0  0  0  0  0  0  0  0  0  0  0
   -1.5820   -0.2050   -1.0630 O   0  0  0  0  0  0  0  0  0  0  0  0
    0.8980   -2.7360    0.8310 O   0  0  0  0  0  0  0  0  0  0  0  0
    9.2740   -5.0910    0.1220 C   0  0  0  0  0  0  0  0  0  0  0  0
    9.6570   -4.3020    0.7690 H   0  0  0  0  0  0  0  0  0  0  0  0
    8.9340   -5.9150    0.7480 H   0  0  0  0  0  0  0  0  0  0  0  0
   10.4080   -5.5840   -0.7950 C   0  0  0  0  0  0  0  0  0  0  0  0
   10.0280   -6.3830   -1.4350 H   0  0  0  0  0  0  0  0  0  0  0  0
   10.7310   -4.7590   -1.4340 H   0  0  0  0  0  0  0  0  0  0  0  0
   11.6020   -6.0980    0.0230 C   0  0  0  0  0  0  0  0  0  0  0  0
   11.2820   -6.9390    0.6410 H   0  0  0  0  0  0  0  0  0  0  0  0
   11.9610   -5.2970    0.6700 H   0  0  0  0  0  0  0  0  0  0  0  0
   12.7320   -6.5540   -0.9150 C   0  0  0  0  0  0  0  0  0  0  0  0
   13.0590   -5.7110   -1.5260 H   0  0  0  0  0  0  0  0  0  0  0  0
   12.3460   -7.3250   -1.5850 H   0  0  0  0  0  0  0  0  0  0  0  0
   13.9420   -7.1300   -0.1640 C   0  0  3  0  0  0  0  0  0  0  0  0
   13.6420   -7.9920    0.4350 H   0  0  0  0  0  0  0  0  0  0  0  0
   16.0310   -6.6910    1.1990 C   0  0  0  0  0  0  0  0  0  0  0  0
   15.8690   -7.5670    1.8290 H   0  0  0  0  0  0  0  0  0  0  0  0
   16.6300   -5.9390    1.7130 H   0  0  0  0  0  0  0  0  0  0  0  0
   14.6940   -6.1110    0.7100 C   0  0  0  0  0  0  0  0  0  0  0  0
   14.8940   -5.2110    0.1260 H   0  0  0  0  0  0  0  0  0  0  0  0
   14.0860   -5.8420    1.5730 H   0  0  0  0  0  0  0  0  0  0  0  0
  3  4  2  0  0  0  0
  4  5  1  0  0  0  0
  4 68  1  0  0  0  0
  5  6  1  0  0  0  0
  5  7  1  0  0  0  0
  7  8  1  0  0  0  0
  7  9  1  0  0  0  0
  7 10  1  0  0  0  0
 10 11  1  0  0  0  0
 10 12  1  0  0  0  0
 10 13  1  0  0  0  0
 13 14  1  0  0  0  0
 13 15  1  0  0  0  0
 13 16  1  0  0  0  0
 16 17  1  0  0  0  0
 16 18  1  0  0  0  0
 16 19  1  0  0  0  0
 19 20  1  0  0  0  0
 19 21  1  0  0  0  0
 19 52  1  0  0  0  0
 21 22  1  0  0  0  0
 21 23  1  0  0  0  0
 23 24  1  0  0  0  0
 23 51  2  0  0  0  0
 24 25  1  0  0  0  0
 24 26  1  0  0  0  0
 26 27  1  0  0  0  0
 26 28  1  0  0  0  0
 26 29  1  0  0  0  0
 29 30  1  0  0  0  0
 29 31  1  0  0  0  0
 29 32  1  0  0  0  0
 32 33  1  0  0  0  0
 32 49  2  0  0  0  0
 33 34  1  0  0  0  0
 33 35  2  0  0  0  0
 35 36  1  0  0  0  0
 35 41  1  0  0  0  0
 36 37  1  0  0  0  0
 37 38  1  0  0  0  0
 37 39  1  0  0  0  0
 37 40  1  0  0  0  0
 41 42  1  0  0  0  0
 41 47  2  0  0  0  0
 42 43  1  0  0  0  0
 43 44  1  0  0  0  0
 43 45  1  0  0  0  0
 43 46  1  0  0  0  0
 47 48  1  0  0  0  0
 47 49  1  0  0  0  0
 49 50  1  0  0  0  0
 52 53  1  0  0  0  0
 52 67  2  0  0  0  0
 53 54  1  0  0  0  0
 53 55  1  0  0  0  0
 55 56  1  0  0  0  0
 55 66  2  0  0  0  0
 56 57  1  0  0  0  0
 56 58  1  0  0  0  0
 56 59  1  0  0  0  0
 59 60  1  0  0  0  0
 59 61  1  0  0  0  0
 59 62  1  0  0  0  0
 62 63  1  0  0  0  0
 62 64  1  0  0  0  0
 62 65  1  0  0  0  0
 68 69  1  0  0  0  0
 68 70  1  0  0  0  0
 68 71  1  0  0  0  0
 71 72  1  0  0  0  0
 71 73  1  0  0  0  0
 71 74  1  0  0  0  0
 74 75  1  0  0  0  0
 74 76  1  0  0  0  0
 74 77  1  0  0  0  0
 77 78  1  0  0  0  0
 77 79  1  0  0  0  0
 77 80  1  0  0  0  0
 80 81  1  0  0  0  0
 80  1  1  0  0  0  0
 80 85  1  0  0  0  0
  1  2  1  0  0  0  0
  2 82  1  0  0  0  0
 82 83  1  0  0  0  0
 82 84  1  0  0  0  0
 82 85  1  0  0  0  0
 85 86  1  0  0  0  0
 85 87  1  0  0  0  0
M  END
>  <CAS>
e2

>  <name>
3

>  <GRAPH.INDEX>
144

>  <DIPOLE>
24.200001

$$$$


  MOE2015           3D

 80 82  0  0  1  0  0  0  0  0999 V2000
   12.2490   -6.1830   -0.6170 S   0  0  0  0  0  0  0  0  0  0  0  0
   14.3340   -6.2560   -0.6140 S   0  0  0  0  0  0  0  0  0  0  0  0
    5.8510   -2.5520   -0.9250 O   0  0  0  0  0  0  0  0  0  0  0  0
    5.7640   -3.6390   -0.3660 C   0  0  0  0  0  0  0  0  0  0  0  0
    4.5830   -4.1980   -0.1070 N   0  0  0  0  0  0  0  0  0  0  0  0
    4.5590   -5.0940    0.3490 H   0  0  0  0  0  0  0  0  0  0  0  0
    3.3240   -3.5580   -0.4490 C   0  0  0  0  0  0  0  0  0  0  0  0
    3.3850   -2.4880   -0.2350 H   0  0  0  0  0  0  0  0  0  0  0  0
    3.1240   -3.6920   -1.5140 H   0  0  0  0  0  0  0  0  0  0  0  0
    2.1950   -4.1760    0.3770 C   0  0  0  0  0  0  0  0  0  0  0  0
    2.1190   -5.2390    0.1400 H   0  0  0  0  0  0  0  0  0  0  0  0
    2.4230   -4.0620    1.4390 H   0  0  0  0  0  0  0  0  0  0  0  0
    0.8610   -3.4830    0.0640 C   0  0  0  0  0  0  0  0  0  0  0  0
    0.6590   -3.5730   -1.0060 H   0  0  0  0  0  0  0  0  0  0  0  0
    0.9470   -2.4280    0.3310 H   0  0  0  0  0  0  0  0  0  0  0  0
   -0.2820   -4.1390    0.8610 C   0  0  0  0  0  0  0  0  0  0  0  0
   -0.1260   -4.0170    1.9350 H   0  0  0  0  0  0  0  0  0  0  0  0
   -0.3150   -5.2050    0.6250 H   0  0  0  0  0  0  0  0  0  0  0  0
   -1.6220   -3.4930    0.4360 C   0  0  3  0  0  0  0  0  0  0  0  0
   -1.7050   -3.4660   -0.6430 H   0  0  0  0  0  0  0  0  0  0  0  0
   -2.6760   -4.3220    1.0250 N   0  0  0  0  0  0  0  0  0  0  0  0
   -3.0620   -4.0280    1.9300 H   0  0  0  0  0  0  0  0  0  0  0  0
   -3.2770   -5.3030    0.3270 C   0  0  0  0  0  0  0  0  0  0  0  0
   -4.2850   -5.8890    1.0100 N   0  0  0  0  0  0  0  0  0  0  0  0
   -4.4200   -5.5710    1.9730 H   0  0  0  0  0  0  0  0  0  0  0  0
   -5.0760   -7.0470    0.5880 C   0  0  0  0  0  0  0  0  0  0  0  0
   -5.8050   -7.3010    1.3590 H   0  0  0  0  0  0  0  0  0  0  0  0
   -4.1600   -8.2670    0.4010 C   0  0  0  0  0  0  0  0  0  0  0  0
   -3.4040   -8.0530   -0.3550 H   0  0  0  0  0  0  0  0  0  0  0  0
   -3.6580   -8.4920    1.3420 H   0  0  0  0  0  0  0  0  0  0  0  0
   -4.9800   -9.4860   -0.0520 C   0  0  0  0  0  0  0  0  0  0  0  0
   -4.3070  -10.3240   -0.2420 H   0  0  0  0  0  0  0  0  0  0  0  0
   -5.6740   -9.7730    0.7400 H   0  0  0  0  0  0  0  0  0  0  0  0
   -5.7700   -9.1670   -1.3320 C   0  0  0  0  0  0  0  0  0  0  0  0
   -6.3780  -10.0300   -1.6060 H   0  0  0  0  0  0  0  0  0  0  0  0
   -5.0680   -8.9700   -2.1450 H   0  0  0  0  0  0  0  0  0  0  0  0
   -6.6780   -7.9410   -1.1430 C   0  0  0  0  0  0  0  0  0  0  0  0
   -7.4390   -8.1660   -0.3940 H   0  0  0  0  0  0  0  0  0  0  0  0
   -7.1780   -7.7120   -2.0860 H   0  0  0  0  0  0  0  0  0  0  0  0
   -5.8610   -6.7190   -0.6920 C   0  0  0  0  0  0  0  0  0  0  0  0
   -6.5290   -5.8790   -0.5020 H   0  0  0  0  0  0  0  0  0  0  0  0
   -5.1750   -6.4440   -1.4930 H   0  0  0  0  0  0  0  0  0  0  0  0
   -2.9190   -5.6050   -0.8030 O   0  0  0  0  0  0  0  0  0  0  0  0
   -1.7240   -2.0740    1.0180 C   0  0  0  0  0  0  0  0  0  0  0  0
   -1.5130   -1.0290    0.1430 N   0  0  0  0  0  0  0  0  0  0  0  0
   -1.1950   -1.2670   -0.8000 H   0  0  0  0  0  0  0  0  0  0  0  0
   -1.6830    0.3210    0.3980 C   0  0  0  0  0  0  0  0  0  0  0  0
   -1.0050    1.2630   -0.4950 C   0  0  0  0  0  0  0  0  0  0  0  0
    0.2310    0.9530   -1.0890 C   0  0  0  0  0  0  0  0  0  0  0  0
    0.7140    0.0350   -0.8720 H   0  0  0  0  0  0  0  0  0  0  0  0
    0.8480    1.8540   -1.9500 C   0  0  0  0  0  0  0  0  0  0  0  0
    1.7820    1.6130   -2.3930 H   0  0  0  0  0  0  0  0  0  0  0  0
    0.2480    3.0790   -2.2250 C   0  0  0  0  0  0  0  0  0  0  0  0
    0.7200    3.7660   -2.8810 H   0  0  0  0  0  0  0  0  0  0  0  0
   -0.9680    3.4070   -1.6320 C   0  0  0  0  0  0  0  0  0  0  0  0
   -1.4210    4.3450   -1.8360 H   0  0  0  0  0  0  0  0  0  0  0  0
   -1.5880    2.5080   -0.7710 C   0  0  0  0  0  0  0  0  0  0  0  0
   -2.5120    2.7640   -0.3170 H   0  0  0  0  0  0  0  0  0  0  0  0
   -2.4310    0.6700    1.2940 O   0  0  0  0  0  0  0  0  0  0  0  0
   -1.9170   -1.8740    2.2000 O   0  0  0  0  0  0  0  0  0  0  0  0
    7.0040   -4.4180    0.0710 C   0  0  0  0  0  0  0  0  0  0  0  0
    6.9570   -4.5450    1.1530 H   0  0  0  0  0  0  0  0  0  0  0  0
    6.9660   -5.4030   -0.3930 H   0  0  0  0  0  0  0  0  0  0  0  0
    8.3330   -3.7370   -0.3010 C   0  0  0  0  0  0  0  0  0  0  0  0
    8.3800   -3.6210   -1.3870 H   0  0  0  0  0  0  0  0  0  0  0  0
    8.3640   -2.7440    0.1520 H   0  0  0  0  0  0  0  0  0  0  0  0
    9.5330   -4.5630    0.1810 C   0  0  0  0  0  0  0  0  0  0  0  0
    9.4870   -5.5580   -0.2660 H   0  0  0  0  0  0  0  0  0  0  0  0
    9.4920   -4.6620    1.2670 H   0  0  0  0  0  0  0  0  0  0  0  0
   10.8490   -3.8760   -0.2220 C   0  0  0  0  0  0  0  0  0  0  0  0
   10.8540   -2.8650    0.1880 H   0  0  0  0  0  0  0  0  0  0  0  0
   10.9040   -3.8050   -1.3100 H   0  0  0  0  0  0  0  0  0  0  0  0
   12.0870   -4.6200    0.3020 C   0  0  3  0  0  0  0  0  0  0  0  0
   11.9990   -4.8060    1.3730 H   0  0  0  0  0  0  0  0  0  0  0  0
   14.6120   -4.7320    0.3420 C   0  0  0  0  0  0  0  0  0  0  0  0
   14.6370   -4.9760    1.4050 H   0  0  0  0  0  0  0  0  0  0  0  0
   15.5410   -4.2590    0.0230 H   0  0  0  0  0  0  0  0  0  0  0  0
   13.3910   -3.8610    0.0060 C   0  0  0  0  0  0  0  0  0  0  0  0
   13.4260   -3.6000   -1.0530 H   0  0  0  0  0  0  0  0  0  0  0  0
   13.4240   -2.9440    0.5950 H   0  0  0  0  0  0  0  0  0  0  0  0
  3  4  2  0  0  0  0
  4  5  1  0  0  0  0
  4 61  1  0  0  0  0
  5  6  1  0  0  0  0
  5  7  1  0  0  0  0
  7  8  1  0  0  0  0
  7  9  1  0  0  0  0
  7 10  1  0  0  0  0
 10 11  1  0  0  0  0
 10 12  1  0  0  0  0
 10 13  1  0  0  0  0
 13 14  1  0  0  0  0
 13 15  1  0  0  0  0
 13 16  1  0  0  0  0
 16 17  1  0  0  0  0
 16 18  1  0  0  0  0
 16 19  1  0  0  0  0
 19 20  1  0  0  0  0
 19 21  1  0  0  0  0
 19 44  1  0  0  0  0
 21 22  1  0  0  0  0
 21 23  1  0  0  0  0
 23 24  1  0  0  0  0
 23 43  2  0  0  0  0
 24 25  1  0  0  0  0
 24 26  1  0  0  0  0
 26 27  1  0  0  0  0
 26 28  1  0  0  0  0
 26 40  1  0  0  0  0
 28 29  1  0  0  0  0
 28 30  1  0  0  0  0
 28 31  1  0  0  0  0
 31 32  1  0  0  0  0
 31 33  1  0  0  0  0
 31 34  1  0  0  0  0
 34 35  1  0  0  0  0
 34 36  1  0  0  0  0
 34 37  1  0  0  0  0
 37 38  1  0  0  0  0
 37 39  1  0  0  0  0
 37 40  1  0  0  0  0
 40 41  1  0  0  0  0
 40 42  1  0  0  0  0
 44 45  1  0  0  0  0
 44 60  2  0  0  0  0
 45 46  1  0  0  0  0
 45 47  1  0  0  0  0
 47 48  1  0  0  0  0
 47 59  2  0  0  0  0
 48 49  1  0  0  0  0
 48 57  2  0  0  0  0
 49 50  1  0  0  0  0
 49 51  2  0  0  0  0
 51 52  1  0  0  0  0
 51 53  1  0  0  0  0
 53 54  1  0  0  0  0
 53 55  2  0  0  0  0
 55 56  1  0  0  0  0
 55 57  1  0  0  0  0
 57 58  1  0  0  0  0
 61 62  1  0  0  0  0
 61 63  1  0  0  0  0
 61 64  1  0  0  0  0
 64 65  1  0  0  0  0
 64 66  1  0  0  0  0
 64 67  1  0  0  0  0
 67 68  1  0  0  0  0
 67 69  1  0  0  0  0
 67 70  1  0  0  0  0
 70 71  1  0  0  0  0
 70 72  1  0  0  0  0
 70 73  1  0  0  0  0
 73 74  1  0  0  0  0
 73  1  1  0  0  0  0
 73 78  1  0  0  0  0
  1  2  1  0  0  0  0
  2 75  1  0  0  0  0
 75 76  1  0  0  0  0
 75 77  1  0  0  0  0
 75 78  1  0  0  0  0
 78 79  1  0  0  0  0
 78 80  1  0  0  0  0
M  END
>  <CAS>
e3

>  <name>
5

>  <GRAPH.INDEX>
296

>  <DIPOLE>
23.35

$$$$


  MOE2015           3D

 76 77  0  0  1  0  0  0  0  0999 V2000
   13.7180   -4.1710   -1.8750 S   0  0  0  0  0  0  0  0  0  0  0  0
   14.8990   -2.4540   -1.8030 S   0  0  0  0  0  0  0  0  0  0  0  0
    6.1750   -5.7820   -0.7840 O   0  0  0  0  0  0  0  0  0  0  0  0
    6.2990   -5.1210    0.2390 C   0  0  0  0  0  0  0  0  0  0  0  0
    5.3130   -4.9890    1.1270 N   0  0  0  0  0  0  0  0  0  0  0  0
    5.4850   -4.4290    1.9440 H   0  0  0  0  0  0  0  0  0  0  0  0
    4.0020   -5.6070    0.9920 C   0  0  0  0  0  0  0  0  0  0  0  0
    4.0330   -6.4390    0.2830 H   0  0  0  0  0  0  0  0  0  0  0  0
    3.6840   -5.9930    1.9620 H   0  0  0  0  0  0  0  0  0  0  0  0
    3.0010   -4.5570    0.5040 C   0  0  0  0  0  0  0  0  0  0  0  0
    3.0730   -3.6730    1.1380 H   0  0  0  0  0  0  0  0  0  0  0  0
    3.2570   -4.2790   -0.5210 H   0  0  0  0  0  0  0  0  0  0  0  0
    1.5650   -5.1010    0.5520 C   0  0  0  0  0  0  0  0  0  0  0  0
    1.3310   -5.3900    1.5790 H   0  0  0  0  0  0  0  0  0  0  0  0
    1.4930   -5.9820   -0.0900 H   0  0  0  0  0  0  0  0  0  0  0  0
    0.5710   -4.0240    0.0740 C   0  0  0  0  0  0  0  0  0  0  0  0
    0.7090   -3.8290   -0.9910 H   0  0  0  0  0  0  0  0  0  0  0  0
    0.7440   -3.1030    0.6340 H   0  0  0  0  0  0  0  0  0  0  0  0
   -0.8670   -4.5180    0.3610 C   0  0  3  0  0  0  0  0  0  0  0  0
   -0.9490   -4.8270    1.3960 H   0  0  0  0  0  0  0  0  0  0  0  0
   -1.7500   -3.3650    0.1120 N   0  0  0  0  0  0  0  0  0  0  0  0
   -1.6050   -2.8470   -0.7620 H   0  0  0  0  0  0  0  0  0  0  0  0
   -3.0020   -3.3660    0.6020 C   0  0  0  0  0  0  0  0  0  0  0  0
   -3.7550   -2.3470    0.1520 N   0  0  0  0  0  0  0  0  0  0  0  0
   -3.2550   -1.5580   -0.2710 H   0  0  0  0  0  0  0  0  0  0  0  0
   -5.0790   -2.0940    0.7080 C   0  0  0  0  0  0  0  0  0  0  0  0
   -5.6290   -3.0290    0.8430 H   0  0  0  0  0  0  0  0  0  0  0  0
   -4.9990   -1.5720    1.6640 H   0  0  0  0  0  0  0  0  0  0  0  0
   -5.7840   -1.2140   -0.3270 C   0  0  0  0  0  0  0  0  0  0  0  0
   -5.2210   -0.2890   -0.4620 H   0  0  0  0  0  0  0  0  0  0  0  0
   -5.8290   -1.7460   -1.2790 H   0  0  0  0  0  0  0  0  0  0  0  0
   -7.2090   -0.8750    0.1320 C   0  0  0  0  0  0  0  0  0  0  0  0
   -7.7780   -1.7970    0.2710 H   0  0  0  0  0  0  0  0  0  0  0  0
   -7.1720   -0.3400    1.0840 H   0  0  0  0  0  0  0  0  0  0  0  0
   -7.9180   -0.0010   -0.9070 C   0  0  0  0  0  0  0  0  0  0  0  0
   -7.9820   -0.5280   -1.8600 H   0  0  0  0  0  0  0  0  0  0  0  0
   -7.3710    0.9330   -1.0480 H   0  0  0  0  0  0  0  0  0  0  0  0
   -8.9270    0.2300   -0.5630 H   0  0  0  0  0  0  0  0  0  0  0  0
   -3.4160   -4.2380    1.3590 O   0  0  0  0  0  0  0  0  0  0  0  0
   -1.2780   -5.6910   -0.5530 C   0  0  0  0  0  0  0  0  0  0  0  0
   -2.3880   -6.3870   -0.1340 N   0  0  0  0  0  0  0  0  0  0  0  0
   -2.9290   -5.9350    0.6220 H   0  0  0  0  0  0  0  0  0  0  0  0
   -2.8970   -7.5660   -0.6440 C   0  0  0  0  0  0  0  0  0  0  0  0
   -4.2700   -7.9350   -0.2800 C   0  0  0  0  0  0  0  0  0  0  0  0
   -4.6690   -9.2780   -0.3620 C   0  0  0  0  0  0  0  0  0  0  0  0
   -3.9770  -10.0090   -0.6980 H   0  0  0  0  0  0  0  0  0  0  0  0
   -5.9570   -9.6610   -0.0070 C   0  0  0  0  0  0  0  0  0  0  0  0
   -6.2430  -10.6800   -0.0720 H   0  0  0  0  0  0  0  0  0  0  0  0
   -6.8720   -8.7080    0.4310 C   0  0  0  0  0  0  0  0  0  0  0  0
   -7.8540   -9.0020    0.7030 H   0  0  0  0  0  0  0  0  0  0  0  0
   -6.4980   -7.3700    0.5080 C   0  0  0  0  0  0  0  0  0  0  0  0
   -7.1990   -6.6440    0.8360 H   0  0  0  0  0  0  0  0  0  0  0  0
   -5.2110   -6.9830    0.1520 C   0  0  0  0  0  0  0  0  0  0  0  0
   -4.9540   -5.9570    0.2020 H   0  0  0  0  0  0  0  0  0  0  0  0
   -2.1720   -8.2800   -1.3160 O   0  0  0  0  0  0  0  0  0  0  0  0
   -0.7510   -5.9300   -1.6200 O   0  0  0  0  0  0  0  0  0  0  0  0
    7.6080   -4.4050    0.5720 C   0  0  0  0  0  0  0  0  0  0  0  0
    7.4100   -3.3340    0.5940 H   0  0  0  0  0  0  0  0  0  0  0  0
    7.9200   -4.7200    1.5670 H   0  0  0  0  0  0  0  0  0  0  0  0
    8.7480   -4.6890   -0.4240 C   0  0  0  0  0  0  0  0  0  0  0  0
    8.9270   -5.7660   -0.4600 H   0  0  0  0  0  0  0  0  0  0  0  0
    8.4420   -4.3590   -1.4190 H   0  0  0  0  0  0  0  0  0  0  0  0
   10.0400   -3.9650   -0.0150 C   0  0  0  0  0  0  0  0  0  0  0  0
   10.3400   -4.2980    0.9810 H   0  0  0  0  0  0  0  0  0  0  0  0
    9.8540   -2.8900    0.0090 H   0  0  0  0  0  0  0  0  0  0  0  0
   11.1650   -4.2760   -1.0160 C   0  0  0  0  0  0  0  0  0  0  0  0
   10.8850   -3.9070   -2.0040 H   0  0  0  0  0  0  0  0  0  0  0  0
   11.2900   -5.3580   -1.0820 H   0  0  0  0  0  0  0  0  0  0  0  0
   12.5140   -3.6610   -0.6110 C   0  0  3  0  0  0  0  0  0  0  0  0
   12.8190   -4.0310    0.3700 H   0  0  0  0  0  0  0  0  0  0  0  0
   13.9890   -1.6110   -0.4710 C   0  0  0  0  0  0  0  0  0  0  0  0
   14.4060   -1.9120    0.4910 H   0  0  0  0  0  0  0  0  0  0  0  0
   14.0480   -0.5310   -0.6090 H   0  0  0  0  0  0  0  0  0  0  0  0
   12.5490   -2.1230   -0.6310 C   0  0  0  0  0  0  0  0  0  0  0  0
   12.1500   -1.7650   -1.5820 H   0  0  0  0  0  0  0  0  0  0  0  0
   11.9370   -1.7270    0.1790 H   0  0  0  0  0  0  0  0  0  0  0  0
  3  4  2  0  0  0  0
  4  5  1  0  0  0  0
  4 57  1  0  0  0  0
  5  6  1  0  0  0  0
  5  7  1  0  0  0  0
  7  8  1  0  0  0  0
  7  9  1  0  0  0  0
  7 10  1  0  0  0  0
 10 11  1  0  0  0  0
 10 12  1  0  0  0  0
 10 13  1  0  0  0  0
 13 14  1  0  0  0  0
 13 15  1  0  0  0  0
 13 16  1  0  0  0  0
 16 17  1  0  0  0  0
 16 18  1  0  0  0  0
 16 19  1  0  0  0  0
 19 20  1  0  0  0  0
 19 21  1  0  0  0  0
 19 40  1  0  0  0  0
 21 22  1  0  0  0  0
 21 23  1  0  0  0  0
 23 24  1  0  0  0  0
 23 39  2  0  0  0  0
 24 25  1  0  0  0  0
 24 26  1  0  0  0  0
 26 27  1  0  0  0  0
 26 28  1  0  0  0  0
 26 29  1  0  0  0  0
 29 30  1  0  0  0  0
 29 31  1  0  0  0  0
 29 32  1  0  0  0  0
 32 33  1  0  0  0  0
 32 34  1  0  0  0  0
 32 35  1  0  0  0  0
 35 36  1  0  0  0  0
 35 37  1  0  0  0  0
 35 38  1  0  0  0  0
 40 41  1  0  0  0  0
 40 56  2  0  0  0  0
 41 42  1  0  0  0  0
 41 43  1  0  0  0  0
 43 44  1  0  0  0  0
 43 55  2  0  0  0  0
 44 45  1  0  0  0  0
 44 53  2  0  0  0  0
 45 46  1  0  0  0  0
 45 47  2  0  0  0  0
 47 48  1  0  0  0  0
 47 49  1  0  0  0  0
 49 50  1  0  0  0  0
 49 51  2  0  0  0  0
 51 52  1  0  0  0  0
 51 53  1  0  0  0  0
 53 54  1  0  0  0  0
 57 58  1  0  0  0  0
 57 59  1  0  0  0  0
 57 60  1  0  0  0  0
 60 61  1  0  0  0  0
 60 62  1  0  0  0  0
 60 63  1  0  0  0  0
 63 64  1  0  0  0  0
 63 65  1  0  0  0  0
 63 66  1  0  0  0  0
 66 67  1  0  0  0  0
 66 68  1  0  0  0  0
 66 69  1  0  0  0  0
 69 70  1  0  0  0  0
 69  1  1  0  0  0  0
 69 74  1  0  0  0  0
  1  2  1  0  0  0  0
  2 71  1  0  0  0  0
 71 72  1  0  0  0  0
 71 73  1  0  0  0  0
 71 74  1  0  0  0  0
 74 75  1  0  0  0  0
 74 76  1  0  0  0  0
M  END
>  <CAS>
e4

>  <name>
9

>  <GRAPH.INDEX>
217

>  <DIPOLE>
24.65

$$$$


  MOE2015           3D

 81 83  0  0  1  0  0  0  0  0999 V2000
   11.3900   -3.2710   -0.5140 S   0  0  0  0  0  0  0  0  0  0  0  0
   13.1090   -4.4490   -0.6130 S   0  0  0  0  0  0  0  0  0  0  0  0
    7.9050    3.1960   -0.3770 O   0  0  0  0  0  0  0  0  0  0  0  0
    7.2680    2.2990    0.1620 C   0  0  0  0  0  0  0  0  0  0  0  0
    5.9800    2.4450    0.4670 N   0  0  0  0  0  0  0  0  0  0  0  0
    5.4910    1.6850    0.9070 H   0  0  0  0  0  0  0  0  0  0  0  0
    5.2520    3.6690    0.1810 C   0  0  0  0  0  0  0  0  0  0  0  0
    5.7140    4.5030    0.7160 H   0  0  0  0  0  0  0  0  0  0  0  0
    5.2970    3.8750   -0.8910 H   0  0  0  0  0  0  0  0  0  0  0  0
    3.7960    3.5160    0.6190 C   0  0  0  0  0  0  0  0  0  0  0  0
    3.3520    2.6650    0.0970 H   0  0  0  0  0  0  0  0  0  0  0  0
    3.7620    3.3340    1.6950 H   0  0  0  0  0  0  0  0  0  0  0  0
    3.0060    4.7890    0.2870 C   0  0  0  0  0  0  0  0  0  0  0  0
    3.0440    4.9580   -0.7910 H   0  0  0  0  0  0  0  0  0  0  0  0
    3.4700    5.6340    0.8030 H   0  0  0  0  0  0  0  0  0  0  0  0
    1.5410    4.6400    0.7380 C   0  0  0  0  0  0  0  0  0  0  0  0
    1.4830    4.5400    1.8240 H   0  0  0  0  0  0  0  0  0  0  0  0
    1.1070    3.7510    0.2740 H   0  0  0  0  0  0  0  0  0  0  0  0
    0.7470    5.8810    0.2700 C   0  0  3  0  0  0  0  0  0  0  0  0
    0.8870    6.0360   -0.7920 H   0  0  0  0  0  0  0  0  0  0  0  0
   -0.6530    5.6030    0.5990 N   0  0  0  0  0  0  0  0  0  0  0  0
   -0.9630    5.8740    1.5420 H   0  0  0  0  0  0  0  0  0  0  0  0
   -1.5830    5.4630   -0.3580 C   0  0  0  0  0  0  0  0  0  0  0  0
   -2.8340    5.4030    0.1170 N   0  0  0  0  0  0  0  0  0  0  0  0
   -2.9380    5.1980    1.1150 H   0  0  0  0  0  0  0  0  0  0  0  0
   -3.8940    4.8910   -0.7620 C   0  0  3  0  0  0  0  0  0  0  0  0
   -3.8780    5.3820   -1.7260 H   0  0  0  0  0  0  0  0  0  0  0  0
   -3.7620    3.3690   -0.9820 C   0  0  0  0  0  0  0  0  0  0  0  0
   -4.1230    2.8140   -2.1590 O   0  0  0  0  0  0  0  0  0  0  0  0
   -3.9480    1.8810   -2.0300 H   0  0  0  0  0  0  0  0  0  0  0  0
   -3.3920    2.5450   -0.1490 O   0  0  0  0  0  0  0  0  0  0  0  0
   -5.2060    5.1920   -0.0450 C   0  0  0  0  0  0  0  0  0  0  0  0
   -5.5640    4.5270    1.1360 C   0  0  0  0  0  0  0  0  0  0  0  0
   -4.9280    3.7870    1.5510 H   0  0  0  0  0  0  0  0  0  0  0  0
   -6.7590    4.8300    1.7800 C   0  0  0  0  0  0  0  0  0  0  0  0
   -7.0370    4.3310    2.6720 H   0  0  0  0  0  0  0  0  0  0  0  0
   -7.5950    5.8000    1.2430 C   0  0  0  0  0  0  0  0  0  0  0  0
   -8.7580    6.0920    1.8820 O   0  0  0  0  0  0  0  0  0  0  0  0
   -9.2420    6.7950    1.4100 H   0  0  0  0  0  0  0  0  0  0  0  0
   -7.2600    6.4730    0.0730 C   0  0  0  0  0  0  0  0  0  0  0  0
   -7.9040    7.2110   -0.3280 H   0  0  0  0  0  0  0  0  0  0  0  0
   -6.0630    6.1660   -0.5670 C   0  0  0  0  0  0  0  0  0  0  0  0
   -5.8020    6.6820   -1.4570 H   0  0  0  0  0  0  0  0  0  0  0  0
   -1.3170    5.3930   -1.5490 O   0  0  0  0  0  0  0  0  0  0  0  0
    1.1950    7.1210    1.0580 C   0  0  0  0  0  0  0  0  0  0  0  0
    1.8680    8.0970    0.3500 N   0  0  0  0  0  0  0  0  0  0  0  0
    2.1060    7.8860   -0.6230 H   0  0  0  0  0  0  0  0  0  0  0  0
    2.2380    9.3530    0.8000 C   0  0  0  0  0  0  0  0  0  0  0  0
    3.2400   10.0800    0.0180 C   0  0  0  0  0  0  0  0  0  0  0  0
    4.2480    9.4100   -0.6970 C   0  0  0  0  0  0  0  0  0  0  0  0
    4.3220    8.3540   -0.6580 H   0  0  0  0  0  0  0  0  0  0  0  0
    5.1770   10.1240   -1.4470 C   0  0  0  0  0  0  0  0  0  0  0  0
    5.9360    9.6120   -1.9830 H   0  0  0  0  0  0  0  0  0  0  0  0
    5.1200   11.5140   -1.4880 C   0  0  0  0  0  0  0  0  0  0  0  0
    5.8300   12.0580   -2.0590 H   0  0  0  0  0  0  0  0  0  0  0  0
    4.1370   12.1920   -0.7740 C   0  0  0  0  0  0  0  0  0  0  0  0
    4.0990   13.2520   -0.8000 H   0  0  0  0  0  0  0  0  0  0  0  0
    3.2070   11.4810   -0.0240 C   0  0  0  0  0  0  0  0  0  0  0  0
    2.4620   12.0020    0.5230 H   0  0  0  0  0  0  0  0  0  0  0  0
    1.6810    9.8280    1.7730 O   0  0  0  0  0  0  0  0  0  0  0  0
    1.0090    7.2220    2.2530 O   0  0  0  0  0  0  0  0  0  0  0  0
    7.9120    0.9600    0.5210 C   0  0  0  0  0  0  0  0  0  0  0  0
    7.8260    0.8220    1.5980 H   0  0  0  0  0  0  0  0  0  0  0  0
    7.3480    0.1700    0.0250 H   0  0  0  0  0  0  0  0  0  0  0  0
    9.3930    0.8500    0.1150 C   0  0  0  0  0  0  0  0  0  0  0  0
    9.4750    0.9820   -0.9670 H   0  0  0  0  0  0  0  0  0  0  0  0
    9.9570    1.6500    0.6010 H   0  0  0  0  0  0  0  0  0  0  0  0
    9.9790   -0.5110    0.5130 C   0  0  0  0  0  0  0  0  0  0  0  0
    9.4000   -1.3040    0.0340 H   0  0  0  0  0  0  0  0  0  0  0  0
    9.9140   -0.6330    1.5950 H   0  0  0  0  0  0  0  0  0  0  0  0
   11.4500   -0.6080    0.0740 C   0  0  0  0  0  0  0  0  0  0  0  0
   12.0050    0.2130    0.5310 H   0  0  0  0  0  0  0  0  0  0  0  0
   11.5140   -0.5040   -1.0110 H   0  0  0  0  0  0  0  0  0  0  0  0
   12.1040   -1.9340    0.4950 C   0  0  3  0  0  0  0  0  0  0  0  0
   11.9430   -2.1210    1.5580 H   0  0  0  0  0  0  0  0  0  0  0  0
   14.1730   -3.3820    0.4090 C   0  0  0  0  0  0  0  0  0  0  0  0
   14.0750   -3.6750    1.4550 H   0  0  0  0  0  0  0  0  0  0  0  0
   15.2070   -3.4590    0.0720 H   0  0  0  0  0  0  0  0  0  0  0  0
   13.6080   -1.9720    0.1780 C   0  0  0  0  0  0  0  0  0  0  0  0
   13.7650   -1.6950   -0.8660 H   0  0  0  0  0  0  0  0  0  0  0  0
   14.1350   -1.2590    0.8130 H   0  0  0  0  0  0  0  0  0  0  0  0
  3  4  2  0  0  0  0
  4  5  1  0  0  0  0
  4 62  1  0  0  0  0
  5  6  1  0  0  0  0
  5  7  1  0  0  0  0
  7  8  1  0  0  0  0
  7  9  1  0  0  0  0
  7 10  1  0  0  0  0
 10 11  1  0  0  0  0
 10 12  1  0  0  0  0
 10 13  1  0  0  0  0
 13 14  1  0  0  0  0
 13 15  1  0  0  0  0
 13 16  1  0  0  0  0
 16 17  1  0  0  0  0
 16 18  1  0  0  0  0
 16 19  1  0  0  0  0
 19 20  1  0  0  0  0
 19 21  1  0  0  0  0
 19 45  1  0  0  0  0
 21 22  1  0  0  0  0
 21 23  1  0  0  0  0
 23 24  1  0  0  0  0
 23 44  2  0  0  0  0
 24 25  1  0  0  0  0
 24 26  1  0  0  0  0
 26 27  1  0  0  0  0
 26 28  1  0  0  0  0
 26 32  1  0  0  0  0
 28 29  1  0  0  0  0
 28 31  2  0  0  0  0
 29 30  1  0  0  0  0
 32 33  1  0  0  0  0
 32 42  2  0  0  0  0
 33 34  1  0  0  0  0
 33 35  2  0  0  0  0
 35 36  1  0  0  0  0
 35 37  1  0  0  0  0
 37 38  1  0  0  0  0
 37 40  2  0  0  0  0
 38 39  1  0  0  0  0
 40 41  1  0  0  0  0
 40 42  1  0  0  0  0
 42 43  1  0  0  0  0
 45 46  1  0  0  0  0
 45 61  2  0  0  0  0
 46 47  1  0  0  0  0
 46 48  1  0  0  0  0
 48 49  1  0  0  0  0
 48 60  2  0  0  0  0
 49 50  1  0  0  0  0
 49 58  2  0  0  0  0
 50 51  1  0  0  0  0
 50 52  2  0  0  0  0
 52 53  1  0  0  0  0
 52 54  1  0  0  0  0
 54 55  1  0  0  0  0
 54 56  2  0  0  0  0
 56 57  1  0  0  0  0
 56 58  1  0  0  0  0
 58 59  1  0  0  0  0
 62 63  1  0  0  0  0
 62 64  1  0  0  0  0
 62 65  1  0  0  0  0
 65 66  1  0  0  0  0
 65 67  1  0  0  0  0
 65 68  1  0  0  0  0
 68 69  1  0  0  0  0
 68 70  1  0  0  0  0
 68 71  1  0  0  0  0
 71 72  1  0  0  0  0
 71 73  1  0  0  0  0
 71 74  1  0  0  0  0
 74 75  1  0  0  0  0
 74  1  1  0  0  0  0
 74 79  1  0  0  0  0
  1  2  1  0  0  0  0
  2 76  1  0  0  0  0
 76 77  1  0  0  0  0
 76 78  1  0  0  0  0
 76 79  1  0  0  0  0
 79 80  1  0  0  0  0
 79 81  1  0  0  0  0
M  END
>  <CAS>
e5

>  <name>
13

>  <GRAPH.INDEX>
154

>  <DIPOLE>
23.200001

$$$$


  MOE2015           3D

 87 89  0  0  1  0  0  0  0  0999 V2000
   10.6260   -3.9340    1.7370 S   0  0  0  0  0  0  0  0  0  0  0  0
   11.8250   -5.6160    1.4450 S   0  0  0  0  0  0  0  0  0  0  0  0
    7.2300    2.1360   -0.6600 O   0  0  0  0  0  0  0  0  0  0  0  0
    7.5420    2.2290    0.5210 C   0  0  0  0  0  0  0  0  0  0  0  0
    7.1080    3.2290    1.2900 N   0  0  0  0  0  0  0  0  0  0  0  0
    7.3880    3.2490    2.2550 H   0  0  0  0  0  0  0  0  0  0  0  0
    6.2680    4.3110    0.7980 C   0  0  0  0  0  0  0  0  0  0  0  0
    6.5300    5.2430    1.3030 H   0  0  0  0  0  0  0  0  0  0  0  0
    6.4170    4.4480   -0.2760 H   0  0  0  0  0  0  0  0  0  0  0  0
    4.8020    3.9750    1.0720 C   0  0  0  0  0  0  0  0  0  0  0  0
    4.5710    3.0070    0.6230 H   0  0  0  0  0  0  0  0  0  0  0  0
    4.6430    3.9150    2.1500 H   0  0  0  0  0  0  0  0  0  0  0  0
    3.8840    5.0470    0.4690 C   0  0  0  0  0  0  0  0  0  0  0  0
    4.0240    5.0630   -0.6140 H   0  0  0  0  0  0  0  0  0  0  0  0
    4.1640    6.0220    0.8770 H   0  0  0  0  0  0  0  0  0  0  0  0
    2.4120    4.7400    0.8030 C   0  0  0  0  0  0  0  0  0  0  0  0
    2.2480    4.7940    1.8810 H   0  0  0  0  0  0  0  0  0  0  0  0
    2.1670    3.7360    0.4500 H   0  0  0  0  0  0  0  0  0  0  0  0
    1.5190    5.7660    0.0660 C   0  0  3  0  0  0  0  0  0  0  0  0
    1.7670    5.7780   -0.9890 H   0  0  0  0  0  0  0  0  0  0  0  0
    0.1310    5.3050    0.2480 N   0  0  0  0  0  0  0  0  0  0  0  0
   -0.1430    4.9870    1.1850 H   0  0  0  0  0  0  0  0  0  0  0  0
   -0.8490    5.7660   -0.5470 C   0  0  0  0  0  0  0  0  0  0  0  0
   -2.0710    5.3550   -0.1890 N   0  0  0  0  0  0  0  0  0  0  0  0
   -2.1180    4.5300    0.4170 H   0  0  0  0  0  0  0  0  0  0  0  0
   -3.1780    5.5060   -1.1470 C   0  0  3  0  0  0  0  0  0  0  0  0
   -3.2140    6.5080   -1.5550 H   0  0  0  0  0  0  0  0  0  0  0  0
   -3.0580    4.5010   -2.3120 C   0  0  0  0  0  0  0  0  0  0  0  0
   -3.4270    4.8550   -3.5620 O   0  0  0  0  0  0  0  0  0  0  0  0
   -3.2710    4.0640   -4.0800 H   0  0  0  0  0  0  0  0  0  0  0  0
   -2.6800    3.3360   -2.2240 O   0  0  0  0  0  0  0  0  0  0  0  0
   -4.4530    5.2170   -0.3620 C   0  0  0  0  0  0  0  0  0  0  0  0
   -5.3650    6.2520   -0.1290 C   0  0  0  0  0  0  0  0  0  0  0  0
   -5.1710    7.2280   -0.4970 H   0  0  0  0  0  0  0  0  0  0  0  0
   -6.5330    6.0170    0.5890 C   0  0  0  0  0  0  0  0  0  0  0  0
   -7.2280    6.7960    0.7680 H   0  0  0  0  0  0  0  0  0  0  0  0
   -6.7870    4.7410    1.0760 C   0  0  0  0  0  0  0  0  0  0  0  0
   -7.9310    4.5210    1.7740 O   0  0  0  0  0  0  0  0  0  0  0  0
   -7.9860    3.5880    2.0540 H   0  0  0  0  0  0  0  0  0  0  0  0
   -5.8950    3.6960    0.8590 C   0  0  0  0  0  0  0  0  0  0  0  0
   -6.0990    2.7270    1.2340 H   0  0  0  0  0  0  0  0  0  0  0  0
   -4.7280    3.9370    0.1410 C   0  0  0  0  0  0  0  0  0  0  0  0
   -4.0510    3.1380   -0.0260 H   0  0  0  0  0  0  0  0  0  0  0  0
   -0.6440    6.5140   -1.4960 O   0  0  0  0  0  0  0  0  0  0  0  0
    1.6740    7.1890    0.6410 C   0  0  0  0  0  0  0  0  0  0  0  0
    1.1630    8.1870   -0.1540 N   0  0  0  0  0  0  0  0  0  0  0  0
    0.5730    7.8610   -0.9370 H   0  0  0  0  0  0  0  0  0  0  0  0
    1.2890    9.5440    0.0010 C   0  0  0  0  0  0  0  0  0  0  0  0
    0.4350   10.3850   -0.9430 C   0  0  0  0  0  0  0  0  0  0  0  0
   -0.3880    9.7940   -1.3220 H   0  0  0  0  0  0  0  0  0  0  0  0
    1.3410   10.8680   -2.1040 C   0  0  0  0  0  0  0  0  0  0  0  0
    2.1520   11.4910   -1.7190 H   0  0  0  0  0  0  0  0  0  0  0  0
    1.7690   10.0110   -2.6270 H   0  0  0  0  0  0  0  0  0  0  0  0
    0.4640   11.6760   -3.0740 C   0  0  0  0  0  0  0  0  0  0  0  0
    1.0810   12.0330   -3.9020 H   0  0  0  0  0  0  0  0  0  0  0  0
   -0.3200   11.0370   -3.4840 H   0  0  0  0  0  0  0  0  0  0  0  0
   -0.1730   12.8800   -2.3680 C   0  0  0  0  0  0  0  0  0  0  0  0
   -0.8290   13.4050   -3.0640 H   0  0  0  0  0  0  0  0  0  0  0  0
    0.6130   13.5690   -2.0480 H   0  0  0  0  0  0  0  0  0  0  0  0
   -0.9790   12.4280   -1.1440 C   0  0  0  0  0  0  0  0  0  0  0  0
   -1.8260   11.8200   -1.4680 H   0  0  0  0  0  0  0  0  0  0  0  0
   -1.3680   13.3070   -0.6280 H   0  0  0  0  0  0  0  0  0  0  0  0
   -0.1000   11.6210   -0.1740 C   0  0  0  0  0  0  0  0  0  0  0  0
   -0.6960   11.2970    0.6800 H   0  0  0  0  0  0  0  0  0  0  0  0
    0.7260   12.2390    0.1860 H   0  0  0  0  0  0  0  0  0  0  0  0
    2.0840   10.0150    0.7820 O   0  0  0  0  0  0  0  0  0  0  0  0
    2.1150    7.4280    1.7460 O   0  0  0  0  0  0  0  0  0  0  0  0
    8.4560    1.2000    1.1880 C   0  0  0  0  0  0  0  0  0  0  0  0
    9.2890    1.7360    1.6430 H   0  0  0  0  0  0  0  0  0  0  0  0
    7.8910    0.7060    1.9770 H   0  0  0  0  0  0  0  0  0  0  0  0
    9.0110    0.1380    0.2200 C   0  0  0  0  0  0  0  0  0  0  0  0
    8.1770   -0.4200   -0.2110 H   0  0  0  0  0  0  0  0  0  0  0  0
    9.5430    0.6410   -0.5910 H   0  0  0  0  0  0  0  0  0  0  0  0
    9.9630   -0.8300    0.9370 C   0  0  0  0  0  0  0  0  0  0  0  0
    9.4260   -1.3280    1.7470 H   0  0  0  0  0  0  0  0  0  0  0  0
   10.7990   -0.2710    1.3610 H   0  0  0  0  0  0  0  0  0  0  0  0
   10.4990   -1.8790   -0.0520 C   0  0  0  0  0  0  0  0  0  0  0  0
   10.9860   -1.3610   -0.8790 H   0  0  0  0  0  0  0  0  0  0  0  0
    9.6660   -2.4590   -0.4550 H   0  0  0  0  0  0  0  0  0  0  0  0
   11.5170   -2.8340    0.5920 C   0  0  3  0  0  0  0  0  0  0  0  0
   12.2920   -2.2730    1.1170 H   0  0  0  0  0  0  0  0  0  0  0  0
   12.9950   -4.8600    0.2730 C   0  0  0  0  0  0  0  0  0  0  0  0
   13.8190   -4.4130    0.8290 H   0  0  0  0  0  0  0  0  0  0  0  0
   13.3540   -5.6130   -0.4300 H   0  0  0  0  0  0  0  0  0  0  0  0
   12.1590   -3.7820   -0.4340 C   0  0  0  0  0  0  0  0  0  0  0  0
   11.3750   -4.2690   -1.0170 H   0  0  0  0  0  0  0  0  0  0  0  0
   12.7970   -3.2120   -1.1100 H   0  0  0  0  0  0  0  0  0  0  0  0
  3  4  2  0  0  0  0
  4  5  1  0  0  0  0
  4 68  1  0  0  0  0
  5  6  1  0  0  0  0
  5  7  1  0  0  0  0
  7  8  1  0  0  0  0
  7  9  1  0  0  0  0
  7 10  1  0  0  0  0
 10 11  1  0  0  0  0
 10 12  1  0  0  0  0
 10 13  1  0  0  0  0
 13 14  1  0  0  0  0
 13 15  1  0  0  0  0
 13 16  1  0  0  0  0
 16 17  1  0  0  0  0
 16 18  1  0  0  0  0
 16 19  1  0  0  0  0
 19 20  1  0  0  0  0
 19 21  1  0  0  0  0
 19 45  1  0  0  0  0
 21 22  1  0  0  0  0
 21 23  1  0  0  0  0
 23 24  1  0  0  0  0
 23 44  2  0  0  0  0
 24 25  1  0  0  0  0
 24 26  1  0  0  0  0
 26 27  1  0  0  0  0
 26 28  1  0  0  0  0
 26 32  1  0  0  0  0
 28 29  1  0  0  0  0
 28 31  2  0  0  0  0
 29 30  1  0  0  0  0
 32 33  1  0  0  0  0
 32 42  2  0  0  0  0
 33 34  1  0  0  0  0
 33 35  2  0  0  0  0
 35 36  1  0  0  0  0
 35 37  1  0  0  0  0
 37 38  1  0  0  0  0
 37 40  2  0  0  0  0
 38 39  1  0  0  0  0
 40 41  1  0  0  0  0
 40 42  1  0  0  0  0
 42 43  1  0  0  0  0
 45 46  1  0  0  0  0
 45 67  2  0  0  0  0
 46 47  1  0  0  0  0
 46 48  1  0  0  0  0
 48 49  1  0  0  0  0
 48 66  2  0  0  0  0
 49 50  1  0  0  0  0
 49 51  1  0  0  0  0
 49 63  1  0  0  0  0
 51 52  1  0  0  0  0
 51 53  1  0  0  0  0
 51 54  1  0  0  0  0
 54 55  1  0  0  0  0
 54 56  1  0  0  0  0
 54 57  1  0  0  0  0
 57 58  1  0  0  0  0
 57 59  1  0  0  0  0
 57 60  1  0  0  0  0
 60 61  1  0  0  0  0
 60 62  1  0  0  0  0
 60 63  1  0  0  0  0
 63 64  1  0  0  0  0
 63 65  1  0  0  0  0
 68 69  1  0  0  0  0
 68 70  1  0  0  0  0
 68 71  1  0  0  0  0
 71 72  1  0  0  0  0
 71 73  1  0  0  0  0
 71 74  1  0  0  0  0
 74 75  1  0  0  0  0
 74 76  1  0  0  0  0
 74 77  1  0  0  0  0
 77 78  1  0  0  0  0
 77 79  1  0  0  0  0
 77 80  1  0  0  0  0
 80 81  1  0  0  0  0
 80  1  1  0  0  0  0
 80 85  1  0  0  0  0
  1  2  1  0  0  0  0
  2 82  1  0  0  0  0
 82 83  1  0  0  0  0
 82 84  1  0  0  0  0
 82 85  1  0  0  0  0
 85 86  1  0  0  0  0
 85 87  1  0  0  0  0
M  END
>  <CAS>
e6

>  <name>
14

>  <GRAPH.INDEX>
239

>  <DIPOLE>
25

$$$$


  MOE2015           3D

 77 78  0  0  1  0  0  0  0  0999 V2000
   13.8920   -4.5670    1.9330 S   0  0  0  0  0  0  0  0  0  0  0  0
   15.0850   -6.2790    1.8860 S   0  0  0  0  0  0  0  0  0  0  0  0
    6.4010   -3.0180    0.5560 O   0  0  0  0  0  0  0  0  0  0  0  0
    6.5760   -3.6200   -0.4960 C   0  0  0  0  0  0  0  0  0  0  0  0
    5.6240   -3.7260   -1.4230 N   0  0  0  0  0  0  0  0  0  0  0  0
    5.8350   -4.2320   -2.2650 H   0  0  0  0  0  0  0  0  0  0  0  0
    4.2880   -3.1620   -1.2840 C   0  0  0  0  0  0  0  0  0  0  0  0
    4.2730   -2.3790   -0.5200 H   0  0  0  0  0  0  0  0  0  0  0  0
    3.9780   -2.7220   -2.2340 H   0  0  0  0  0  0  0  0  0  0  0  0
    3.3140   -4.2750   -0.8910 C   0  0  0  0  0  0  0  0  0  0  0  0
    3.3840   -5.0830   -1.6200 H   0  0  0  0  0  0  0  0  0  0  0  0
    3.5990   -4.6580    0.0910 H   0  0  0  0  0  0  0  0  0  0  0  0
    1.8710   -3.7530   -0.8410 C   0  0  0  0  0  0  0  0  0  0  0  0
    1.6030   -3.3510   -1.8200 H   0  0  0  0  0  0  0  0  0  0  0  0
    1.8080   -2.9530   -0.0990 H   0  0  0  0  0  0  0  0  0  0  0  0
    0.9090   -4.8960   -0.4630 C   0  0  0  0  0  0  0  0  0  0  0  0
    1.1130   -5.2440    0.5510 H   0  0  0  0  0  0  0  0  0  0  0  0
    1.0460   -5.7230   -1.1620 H   0  0  0  0  0  0  0  0  0  0  0  0
   -0.5440   -4.3770   -0.5790 C   0  0  3  0  0  0  0  0  0  0  0  0
   -0.6900   -3.9010   -1.5410 H   0  0  0  0  0  0  0  0  0  0  0  0
   -1.4060   -5.5700   -0.4810 N   0  0  0  0  0  0  0  0  0  0  0  0
   -1.1910   -6.2450    0.2610 H   0  0  0  0  0  0  0  0  0  0  0  0
   -2.6840   -5.5190   -0.8990 C   0  0  0  0  0  0  0  0  0  0  0  0
   -3.3770   -6.6390   -0.6290 N   0  0  0  0  0  0  0  0  0  0  0  0
   -2.8250   -7.4700   -0.3920 H   0  0  0  0  0  0  0  0  0  0  0  0
   -4.7340   -6.8420   -1.1710 C   0  0  0  0  0  0  0  0  0  0  0  0
   -5.2540   -5.8930   -1.3170 H   0  0  0  0  0  0  0  0  0  0  0  0
   -4.6840   -7.3710   -2.1240 H   0  0  0  0  0  0  0  0  0  0  0  0
   -5.5130   -7.6940   -0.1580 C   0  0  3  0  0  0  0  0  0  0  0  0
   -4.9630   -8.6130    0.0520 H   0  0  0  0  0  0  0  0  0  0  0  0
   -5.8370   -6.9750    1.1500 C   0  0  0  0  0  0  0  0  0  0  0  0
   -4.9960   -7.0000    1.8420 H   0  0  0  0  0  0  0  0  0  0  0  0
   -6.1350   -5.9460    0.9400 H   0  0  0  0  0  0  0  0  0  0  0  0
   -7.0330   -7.7700    1.6730 C   0  0  0  0  0  0  0  0  0  0  0  0
   -7.7860   -7.1040    2.0980 H   0  0  0  0  0  0  0  0  0  0  0  0
   -6.7130   -8.5050    2.4130 H   0  0  0  0  0  0  0  0  0  0  0  0
   -7.5730   -8.4880    0.4340 C   0  0  0  0  0  0  0  0  0  0  0  0
   -8.6270   -8.2560    0.2740 H   0  0  0  0  0  0  0  0  0  0  0  0
   -7.4460   -9.5660    0.5460 H   0  0  0  0  0  0  0  0  0  0  0  0
   -6.7940   -8.0230   -0.6540 O   0  0  0  0  0  0  0  0  0  0  0  0
   -3.1610   -4.5310   -1.4470 O   0  0  0  0  0  0  0  0  0  0  0  0
   -0.9030   -3.3790    0.5420 C   0  0  0  0  0  0  0  0  0  0  0  0
   -2.0710   -2.6820    0.3360 N   0  0  0  0  0  0  0  0  0  0  0  0
   -2.6460   -3.0210   -0.4550 H   0  0  0  0  0  0  0  0  0  0  0  0
   -2.5960   -1.6530    1.0730 C   0  0  0  0  0  0  0  0  0  0  0  0
   -3.9780   -1.1930    0.6660 C   0  0  0  0  0  0  0  0  0  0  0  0
   -4.5690   -2.0510    0.3770 H   0  0  0  0  0  0  0  0  0  0  0  0
   -4.4040   -0.6430    1.4940 H   0  0  0  0  0  0  0  0  0  0  0  0
   -3.8010   -0.2450   -0.5430 C   0  0  0  0  0  0  0  0  0  0  0  0
   -3.1780    0.6080   -0.2630 H   0  0  0  0  0  0  0  0  0  0  0  0
   -3.3450   -0.7700   -1.3850 H   0  0  0  0  0  0  0  0  0  0  0  0
   -5.2020    0.2410   -0.9370 C   0  0  0  0  0  0  0  0  0  0  0  0
   -5.6640    0.7750   -0.1040 H   0  0  0  0  0  0  0  0  0  0  0  0
   -5.8310   -0.6040   -1.2210 H   0  0  0  0  0  0  0  0  0  0  0  0
   -5.1240    0.9210   -1.7870 H   0  0  0  0  0  0  0  0  0  0  0  0
   -1.9710   -1.1140    1.9540 O   0  0  0  0  0  0  0  0  0  0  0  0
   -0.2740   -3.2640    1.5720 O   0  0  0  0  0  0  0  0  0  0  0  0
    7.9130   -4.2910   -0.8140 C   0  0  0  0  0  0  0  0  0  0  0  0
    7.7370   -5.3620   -0.9080 H   0  0  0  0  0  0  0  0  0  0  0  0
    8.2610   -3.9120   -1.7750 H   0  0  0  0  0  0  0  0  0  0  0  0
    9.0030   -4.0470    0.2460 C   0  0  0  0  0  0  0  0  0  0  0  0
    9.1660   -2.9710    0.3430 H   0  0  0  0  0  0  0  0  0  0  0  0
    8.6530   -4.4270    1.2090 H   0  0  0  0  0  0  0  0  0  0  0  0
   10.3210   -4.7370   -0.1310 C   0  0  0  0  0  0  0  0  0  0  0  0
   10.6660   -4.3580   -1.0950 H   0  0  0  0  0  0  0  0  0  0  0  0
   10.1510   -5.8120   -0.2090 H   0  0  0  0  0  0  0  0  0  0  0  0
   11.3890   -4.4560    0.9390 C   0  0  0  0  0  0  0  0  0  0  0  0
   11.0570   -4.8570    1.8990 H   0  0  0  0  0  0  0  0  0  0  0  0
   11.5040   -3.3760    1.0470 H   0  0  0  0  0  0  0  0  0  0  0  0
   12.7620   -5.0510    0.5920 C   0  0  3  0  0  0  0  0  0  0  0  0
   13.1170   -4.6550   -0.3610 H   0  0  0  0  0  0  0  0  0  0  0  0
   14.2560   -7.0900    0.4840 C   0  0  0  0  0  0  0  0  0  0  0  0
   14.7240   -6.7640   -0.4450 H   0  0  0  0  0  0  0  0  0  0  0  0
   14.3130   -8.1740    0.5970 H   0  0  0  0  0  0  0  0  0  0  0  0
   12.8060   -6.5900    0.5750 C   0  0  0  0  0  0  0  0  0  0  0  0
   12.3570   -6.9740    1.4930 H   0  0  0  0  0  0  0  0  0  0  0  0
   12.2430   -6.9670   -0.2770 H   0  0  0  0  0  0  0  0  0  0  0  0
  3  4  2  0  0  0  0
  4  5  1  0  0  0  0
  4 58  1  0  0  0  0
  5  6  1  0  0  0  0
  5  7  1  0  0  0  0
  7  8  1  0  0  0  0
  7  9  1  0  0  0  0
  7 10  1  0  0  0  0
 10 11  1  0  0  0  0
 10 12  1  0  0  0  0
 10 13  1  0  0  0  0
 13 14  1  0  0  0  0
 13 15  1  0  0  0  0
 13 16  1  0  0  0  0
 16 17  1  0  0  0  0
 16 18  1  0  0  0  0
 16 19  1  0  0  0  0
 19 20  1  0  0  0  0
 19 21  1  0  0  0  0
 19 42  1  0  0  0  0
 21 22  1  0  0  0  0
 21 23  1  0  0  0  0
 23 24  1  0  0  0  0
 23 41  2  0  0  0  0
 24 25  1  0  0  0  0
 24 26  1  0  0  0  0
 26 27  1  0  0  0  0
 26 28  1  0  0  0  0
 26 29  1  0  0  0  0
 29 30  1  0  0  0  0
 29 31  1  0  0  0  0
 29 40  1  0  0  0  0
 31 32  1  0  0  0  0
 31 33  1  0  0  0  0
 31 34  1  0  0  0  0
 34 35  1  0  0  0  0
 34 36  1  0  0  0  0
 34 37  1  0  0  0  0
 37 38  1  0  0  0  0
 37 39  1  0  0  0  0
 37 40  1  0  0  0  0
 42 43  1  0  0  0  0
 42 57  2  0  0  0  0
 43 44  1  0  0  0  0
 43 45  1  0  0  0  0
 45 46  1  0  0  0  0
 45 56  2  0  0  0  0
 46 47  1  0  0  0  0
 46 48  1  0  0  0  0
 46 49  1  0  0  0  0
 49 50  1  0  0  0  0
 49 51  1  0  0  0  0
 49 52  1  0  0  0  0
 52 53  1  0  0  0  0
 52 54  1  0  0  0  0
 52 55  1  0  0  0  0
 58 59  1  0  0  0  0
 58 60  1  0  0  0  0
 58 61  1  0  0  0  0
 61 62  1  0  0  0  0
 61 63  1  0  0  0  0
 61 64  1  0  0  0  0
 64 65  1  0  0  0  0
 64 66  1  0  0  0  0
 64 67  1  0  0  0  0
 67 68  1  0  0  0  0
 67 69  1  0  0  0  0
 67 70  1  0  0  0  0
 70 71  1  0  0  0  0
 70  1  1  0  0  0  0
 70 75  1  0  0  0  0
  1  2  1  0  0  0  0
  2 72  1  0  0  0  0
 72 73  1  0  0  0  0
 72 74  1  0  0  0  0
 72 75  1  0  0  0  0
 75 76  1  0  0  0  0
 75 77  1  0  0  0  0
M  END
>  <CAS>
e7

>  <name>
19

>  <GRAPH.INDEX>
102

>  <DIPOLE>
26.200001

$$$$


  MOE2015           3D

 87 88  0  0  1  0  0  0  0  0999 V2000
   15.6680   -7.1450   -0.6850 S   0  0  0  0  0  0  0  0  0  0  0  0
   17.5260   -6.2180   -0.4850 S   0  0  0  0  0  0  0  0  0  0  0  0
    8.2930   -4.7080   -1.1330 O   0  0  0  0  0  0  0  0  0  0  0  0
    8.5900   -3.9740   -0.1980 C   0  0  0  0  0  0  0  0  0  0  0  0
    7.7140   -3.1300    0.3460 N   0  0  0  0  0  0  0  0  0  0  0  0
    8.0120   -2.5570    1.1160 H   0  0  0  0  0  0  0  0  0  0  0  0
    6.3450   -2.9810   -0.1240 C   0  0  0  0  0  0  0  0  0  0  0  0
    6.0240   -1.9430   -0.0080 H   0  0  0  0  0  0  0  0  0  0  0  0
    6.2750   -3.2470   -1.1820 H   0  0  0  0  0  0  0  0  0  0  0  0
    5.4320   -3.8940    0.6960 C   0  0  0  0  0  0  0  0  0  0  0  0
    5.7820   -4.9230    0.5970 H   0  0  0  0  0  0  0  0  0  0  0  0
    5.4810   -3.6000    1.7460 H   0  0  0  0  0  0  0  0  0  0  0  0
    3.9850   -3.7940    0.1970 C   0  0  0  0  0  0  0  0  0  0  0  0
    3.9470   -4.1110   -0.8480 H   0  0  0  0  0  0  0  0  0  0  0  0
    3.6600   -2.7530    0.2640 H   0  0  0  0  0  0  0  0  0  0  0  0
    3.0660   -4.6910    1.0470 C   0  0  0  0  0  0  0  0  0  0  0  0
    3.0700   -4.3620    2.0880 H   0  0  0  0  0  0  0  0  0  0  0  0
    3.4190   -5.7220    0.9930 H   0  0  0  0  0  0  0  0  0  0  0  0
    1.6370   -4.6130    0.4600 C   0  0  3  0  0  0  0  0  0  0  0  0
    1.6620   -4.8280   -0.6010 H   0  0  0  0  0  0  0  0  0  0  0  0
    0.8500   -5.6430    1.1600 N   0  0  0  0  0  0  0  0  0  0  0  0
    0.9610   -5.7170    2.1770 H   0  0  0  0  0  0  0  0  0  0  0  0
   -0.3250   -6.0570    0.6550 C   0  0  0  0  0  0  0  0  0  0  0  0
   -0.9950   -6.8770    1.4810 N   0  0  0  0  0  0  0  0  0  0  0  0
   -0.4240   -7.3430    2.1990 H   0  0  0  0  0  0  0  0  0  0  0  0
   -2.1040   -7.7080    0.9950 C   0  0  0  0  0  0  0  0  0  0  0  0
   -2.8560   -7.8230    1.7770 H   0  0  0  0  0  0  0  0  0  0  0  0
   -2.5710   -7.2720    0.1100 H   0  0  0  0  0  0  0  0  0  0  0  0
   -1.4840   -9.0830    0.6610 C   0  0  3  0  0  0  0  0  0  0  0  0
   -0.7740   -8.9380   -0.1560 H   0  0  0  0  0  0  0  0  0  0  0  0
   -0.7750   -9.5890    1.7880 O   0  0  0  0  0  0  0  0  0  0  0  0
   -1.4220  -10.0730    2.3190 H   0  0  0  0  0  0  0  0  0  0  0  0
   -2.5000  -10.1670    0.2380 C   0  0  3  0  0  0  0  0  0  0  0  0
   -1.9270  -11.0720    0.0310 H   0  0  0  0  0  0  0  0  0  0  0  0
   -3.3990  -10.4320    1.3110 O   0  0  0  0  0  0  0  0  0  0  0  0
   -4.1600   -9.8500    1.1600 H   0  0  0  0  0  0  0  0  0  0  0  0
   -3.3030   -9.8010   -1.0320 C   0  0  3  0  0  0  0  0  0  0  0  0
   -2.6360   -9.2740   -1.7180 H   0  0  0  0  0  0  0  0  0  0  0  0
   -4.3910   -8.9420   -0.7010 O   0  0  0  0  0  0  0  0  0  0  0  0
   -4.9270   -8.8860   -1.5070 H   0  0  0  0  0  0  0  0  0  0  0  0
   -3.8380  -11.0370   -1.7890 C   0  0  3  0  0  0  0  0  0  0  0  0
   -2.9910  -11.6520   -2.0980 H   0  0  0  0  0  0  0  0  0  0  0  0
   -4.5220  -10.5860   -2.9470 O   0  0  0  0  0  0  0  0  0  0  0  0
   -4.9990  -11.3620   -3.2760 H   0  0  0  0  0  0  0  0  0  0  0  0
   -4.8080  -11.9260   -0.9920 C   0  0  0  0  0  0  0  0  0  0  0  0
   -5.6480  -11.3240   -0.6400 H   0  0  0  0  0  0  0  0  0  0  0  0
   -4.2900  -12.3520   -0.1310 H   0  0  0  0  0  0  0  0  0  0  0  0
   -5.2760  -12.9790   -1.8270 O   0  0  0  0  0  0  0  0  0  0  0  0
   -5.8730  -13.5450   -1.3260 H   0  0  0  0  0  0  0  0  0  0  0  0
   -0.7420   -5.6970   -0.4410 O   0  0  0  0  0  0  0  0  0  0  0  0
    0.9970   -3.2290    0.6860 C   0  0  0  0  0  0  0  0  0  0  0  0
   -0.1080   -2.9700   -0.0880 N   0  0  0  0  0  0  0  0  0  0  0  0
   -0.5170   -3.7950   -0.5580 H   0  0  0  0  0  0  0  0  0  0  0  0
   -0.7600   -1.7650   -0.2510 C   0  0  0  0  0  0  0  0  0  0  0  0
   -2.1290   -1.7920   -0.7800 C   0  0  0  0  0  0  0  0  0  0  0  0
   -2.6660   -0.6400   -1.3730 C   0  0  0  0  0  0  0  0  0  0  0  0
   -2.0800    0.2440   -1.4210 H   0  0  0  0  0  0  0  0  0  0  0  0
   -3.9530   -0.6430   -1.8980 C   0  0  0  0  0  0  0  0  0  0  0  0
   -4.3440    0.2350   -2.3470 H   0  0  0  0  0  0  0  0  0  0  0  0
   -4.7280   -1.7970   -1.8360 C   0  0  0  0  0  0  0  0  0  0  0  0
   -5.7090   -1.7990   -2.2390 H   0  0  0  0  0  0  0  0  0  0  0  0
   -4.2170   -2.9460   -1.2410 C   0  0  0  0  0  0  0  0  0  0  0  0
   -4.8120   -3.8220   -1.1880 H   0  0  0  0  0  0  0  0  0  0  0  0
   -2.9310   -2.9460   -0.7130 C   0  0  0  0  0  0  0  0  0  0  0  0
   -2.5690   -3.8270   -0.2500 H   0  0  0  0  0  0  0  0  0  0  0  0
   -0.1530   -0.7330   -0.0170 O   0  0  0  0  0  0  0  0  0  0  0  0
    1.3530   -2.4510    1.5480 O   0  0  0  0  0  0  0  0  0  0  0  0
    9.9940   -3.9860    0.4090 C   0  0  0  0  0  0  0  0  0  0  0  0
   10.3910   -2.9730    0.3560 H   0  0  0  0  0  0  0  0  0  0  0  0
    9.9040   -4.2670    1.4580 H   0  0  0  0  0  0  0  0  0  0  0  0
   10.9710   -4.9490   -0.2910 C   0  0  0  0  0  0  0  0  0  0  0  0
   10.5720   -5.9640   -0.2340 H   0  0  0  0  0  0  0  0  0  0  0  0
   11.0490   -4.6710   -1.3440 H   0  0  0  0  0  0  0  0  0  0  0  0
   12.3620   -4.9040    0.3580 C   0  0  0  0  0  0  0  0  0  0  0  0
   12.2820   -5.1930    1.4080 H   0  0  0  0  0  0  0  0  0  0  0  0
   12.7510   -3.8860    0.2960 H   0  0  0  0  0  0  0  0  0  0  0  0
   13.3160   -5.8680   -0.3660 C   0  0  0  0  0  0  0  0  0  0  0  0
   13.4140   -5.5670   -1.4100 H   0  0  0  0  0  0  0  0  0  0  0  0
   12.8870   -6.8720   -0.3440 H   0  0  0  0  0  0  0  0  0  0  0  0
   14.7120   -5.9300    0.2730 C   0  0  3  0  0  0  0  0  0  0  0  0
   14.6380   -6.2480    1.3150 H   0  0  0  0  0  0  0  0  0  0  0  0
   16.9810   -4.8550    0.5890 C   0  0  0  0  0  0  0  0  0  0  0  0
   17.0460   -5.1730    1.6300 H   0  0  0  0  0  0  0  0  0  0  0  0
   17.5940   -3.9720    0.4060 H   0  0  0  0  0  0  0  0  0  0  0  0
   15.5200   -4.6230    0.1740 C   0  0  0  0  0  0  0  0  0  0  0  0
   15.4980   -4.2620   -0.8560 H   0  0  0  0  0  0  0  0  0  0  0  0
   15.0800   -3.8650    0.8220 H   0  0  0  0  0  0  0  0  0  0  0  0
  3  4  2  0  0  0  0
  4  5  1  0  0  0  0
  4 68  1  0  0  0  0
  5  6  1  0  0  0  0
  5  7  1  0  0  0  0
  7  8  1  0  0  0  0
  7  9  1  0  0  0  0
  7 10  1  0  0  0  0
 10 11  1  0  0  0  0
 10 12  1  0  0  0  0
 10 13  1  0  0  0  0
 13 14  1  0  0  0  0
 13 15  1  0  0  0  0
 13 16  1  0  0  0  0
 16 17  1  0  0  0  0
 16 18  1  0  0  0  0
 16 19  1  0  0  0  0
 19 20  1  0  0  0  0
 19 21  1  0  0  0  0
 19 51  1  0  0  0  0
 21 22  1  0  0  0  0
 21 23  1  0  0  0  0
 23 24  1  0  0  0  0
 23 50  2  0  0  0  0
 24 25  1  0  0  0  0
 24 26  1  0  0  0  0
 26 27  1  0  0  0  0
 26 28  1  0  0  0  0
 26 29  1  0  0  0  0
 29 30  1  0  0  0  0
 29 31  1  0  0  0  0
 29 33  1  0  0  0  0
 31 32  1  0  0  0  0
 33 34  1  0  0  0  0
 33 35  1  0  0  0  0
 33 37  1  0  0  0  0
 35 36  1  0  0  0  0
 37 38  1  0  0  0  0
 37 39  1  0  0  0  0
 37 41  1  0  0  0  0
 39 40  1  0  0  0  0
 41 42  1  0  0  0  0
 41 43  1  0  0  0  0
 41 45  1  0  0  0  0
 43 44  1  0  0  0  0
 45 46  1  0  0  0  0
 45 47  1  0  0  0  0
 45 48  1  0  0  0  0
 48 49  1  0  0  0  0
 51 52  1  0  0  0  0
 51 67  2  0  0  0  0
 52 53  1  0  0  0  0
 52 54  1  0  0  0  0
 54 55  1  0  0  0  0
 54 66  2  0  0  0  0
 55 56  1  0  0  0  0
 55 64  2  0  0  0  0
 56 57  1  0  0  0  0
 56 58  2  0  0  0  0
 58 59  1  0  0  0  0
 58 60  1  0  0  0  0
 60 61  1  0  0  0  0
 60 62  2  0  0  0  0
 62 63  1  0  0  0  0
 62 64  1  0  0  0  0
 64 65  1  0  0  0  0
 68 69  1  0  0  0  0
 68 70  1  0  0  0  0
 68 71  1  0  0  0  0
 71 72  1  0  0  0  0
 71 73  1  0  0  0  0
 71 74  1  0  0  0  0
 74 75  1  0  0  0  0
 74 76  1  0  0  0  0
 74 77  1  0  0  0  0
 77 78  1  0  0  0  0
 77 79  1  0  0  0  0
 77 80  1  0  0  0  0
 80 81  1  0  0  0  0
 80  1  1  0  0  0  0
 80 85  1  0  0  0  0
  1  2  1  0  0  0  0
  2 82  1  0  0  0  0
 82 83  1  0  0  0  0
 82 84  1  0  0  0  0
 82 85  1  0  0  0  0
 85 86  1  0  0  0  0
 85 87  1  0  0  0  0
M  END
>  <CAS>
e8

>  <name>
25

>  <GRAPH.INDEX>
145

>  <DIPOLE>
20.700001

$$$$


  MOE2015           3D

 90 91  0  0  1  0  0  0  0  0999 V2000
   16.3670   -6.7980   -2.3870 S   0  0  0  0  0  0  0  0  0  0  0  0
   17.5800   -5.1280   -2.0840 S   0  0  0  0  0  0  0  0  0  0  0  0
    9.0150   -8.6900   -0.6950 O   0  0  0  0  0  0  0  0  0  0  0  0
    9.2510   -8.1980    0.4010 C   0  0  0  0  0  0  0  0  0  0  0  0
    8.3260   -8.1140    1.3580 N   0  0  0  0  0  0  0  0  0  0  0  0
    8.5870   -7.7020    2.2360 H   0  0  0  0  0  0  0  0  0  0  0  0
    6.9530   -8.5730    1.2010 C   0  0  0  0  0  0  0  0  0  0  0  0
    6.8920   -9.3660    0.4500 H   0  0  0  0  0  0  0  0  0  0  0  0
    6.5900   -8.9680    2.1520 H   0  0  0  0  0  0  0  0  0  0  0  0
    6.0820   -7.3910    0.7690 C   0  0  0  0  0  0  0  0  0  0  0  0
    6.2430   -6.5600    1.4570 H   0  0  0  0  0  0  0  0  0  0  0  0
    6.3910   -7.0830   -0.2320 H   0  0  0  0  0  0  0  0  0  0  0  0
    4.5930   -7.7640    0.7580 C   0  0  0  0  0  0  0  0  0  0  0  0
    4.2920   -8.0550    1.7670 H   0  0  0  0  0  0  0  0  0  0  0  0
    4.4380   -8.6090    0.0820 H   0  0  0  0  0  0  0  0  0  0  0  0
    3.7590   -6.5570    0.2860 C   0  0  0  0  0  0  0  0  0  0  0  0
    3.9650   -6.3460   -0.7660 H   0  0  0  0  0  0  0  0  0  0  0  0
    4.0220   -5.6840    0.8850 H   0  0  0  0  0  0  0  0  0  0  0  0
    2.2600   -6.8730    0.4970 C   0  0  3  0  0  0  0  0  0  0  0  0
    2.0890   -7.1920    1.5170 H   0  0  0  0  0  0  0  0  0  0  0  0
    1.5440   -5.6100    0.2380 N   0  0  0  0  0  0  0  0  0  0  0  0
    1.8370   -5.0660   -0.5810 H   0  0  0  0  0  0  0  0  0  0  0  0
    0.2830   -5.4420    0.6700 C   0  0  0  0  0  0  0  0  0  0  0  0
   -0.2690   -4.2790    0.2760 N   0  0  0  0  0  0  0  0  0  0  0  0
    0.3930   -3.5770   -0.0770 H   0  0  0  0  0  0  0  0  0  0  0  0
   -1.4920   -3.7760    0.9390 C   0  0  0  0  0  0  0  0  0  0  0  0
   -2.0990   -4.5950    1.3290 H   0  0  0  0  0  0  0  0  0  0  0  0
   -1.2270   -3.1090    1.7620 H   0  0  0  0  0  0  0  0  0  0  0  0
   -2.3020   -3.0090   -0.1220 C   0  0  3  0  0  0  0  0  0  0  0  0
   -1.6930   -2.1820   -0.4900 H   0  0  0  0  0  0  0  0  0  0  0  0
   -2.5950   -3.8770   -1.2070 O   0  0  0  0  0  0  0  0  0  0  0  0
   -1.8320   -4.4600   -1.3090 H   0  0  0  0  0  0  0  0  0  0  0  0
   -3.5840   -2.4250    0.5090 C   0  0  3  0  0  0  0  0  0  0  0  0
   -4.0810   -3.2290    1.0550 H   0  0  0  0  0  0  0  0  0  0  0  0
   -3.2310   -1.3900    1.4200 O   0  0  0  0  0  0  0  0  0  0  0  0
   -3.1310   -0.5790    0.9020 H   0  0  0  0  0  0  0  0  0  0  0  0
   -4.5730   -1.8710   -0.5450 C   0  0  3  0  0  0  0  0  0  0  0  0
   -4.8920   -2.6980   -1.1830 H   0  0  0  0  0  0  0  0  0  0  0  0
   -3.9180   -0.8860   -1.3410 O   0  0  0  0  0  0  0  0  0  0  0  0
   -3.4430   -1.3420   -2.0470 H   0  0  0  0  0  0  0  0  0  0  0  0
   -5.8390   -1.2730    0.1140 C   0  0  3  0  0  0  0  0  0  0  0  0
   -5.5670   -0.3490    0.6280 H   0  0  0  0  0  0  0  0  0  0  0  0
   -6.4190   -2.1800    1.0500 O   0  0  0  0  0  0  0  0  0  0  0  0
   -5.9580   -2.0760    1.8910 H   0  0  0  0  0  0  0  0  0  0  0  0
   -6.8890   -0.9290   -0.9550 C   0  0  0  0  0  0  0  0  0  0  0  0
   -7.1560   -1.8320   -1.5050 H   0  0  0  0  0  0  0  0  0  0  0  0
   -6.4770   -0.1960   -1.6510 H   0  0  0  0  0  0  0  0  0  0  0  0
   -8.0430   -0.3910   -0.3330 O   0  0  0  0  0  0  0  0  0  0  0  0
   -8.2580   -0.9850    0.3970 H   0  0  0  0  0  0  0  0  0  0  0  0
   -0.3080   -6.2840    1.3350 O   0  0  0  0  0  0  0  0  0  0  0  0
    1.7480   -7.9580   -0.4700 C   0  0  0  0  0  0  0  0  0  0  0  0
    0.5440   -8.5220   -0.1250 N   0  0  0  0  0  0  0  0  0  0  0  0
    0.0150   -8.0180    0.6070 H   0  0  0  0  0  0  0  0  0  0  0  0
   -0.0640   -9.6160   -0.7040 C   0  0  0  0  0  0  0  0  0  0  0  0
   -1.5150   -9.7630   -0.5460 C   0  0  0  0  0  0  0  0  0  0  0  0
   -2.3480   -8.6730   -0.2460 C   0  0  0  0  0  0  0  0  0  0  0  0
   -1.9400   -7.7010   -0.1380 H   0  0  0  0  0  0  0  0  0  0  0  0
   -3.7190   -8.8460   -0.0980 C   0  0  0  0  0  0  0  0  0  0  0  0
   -4.3240   -8.0040    0.1340 H   0  0  0  0  0  0  0  0  0  0  0  0
   -4.3030  -10.1090   -0.2550 C   0  0  0  0  0  0  0  0  0  0  0  0
   -5.8170  -10.2990   -0.0750 C   0  0  0  0  0  0  0  0  0  0  0  0
   -6.0850  -10.4980    1.2240 F   0  0  0  0  0  0  0  0  0  0  0  0
   -6.2490  -11.3610   -0.7810 F   0  0  0  0  0  0  0  0  0  0  0  0
   -6.4780   -9.2050   -0.4960 F   0  0  0  0  0  0  0  0  0  0  0  0
   -3.4750  -11.1970   -0.5550 C   0  0  0  0  0  0  0  0  0  0  0  0
   -3.8860  -12.1680   -0.6730 H   0  0  0  0  0  0  0  0  0  0  0  0
   -2.1040  -11.0240   -0.7030 C   0  0  0  0  0  0  0  0  0  0  0  0
   -1.4910  -11.8590   -0.9380 H   0  0  0  0  0  0  0  0  0  0  0  0
    0.6340  -10.4450   -1.2640 O   0  0  0  0  0  0  0  0  0  0  0  0
    2.2730   -8.2190   -1.5320 O   0  0  0  0  0  0  0  0  0  0  0  0
   10.6320   -7.6360    0.7410 C   0  0  0  0  0  0  0  0  0  0  0  0
   10.5040   -6.6020    1.0610 H   0  0  0  0  0  0  0  0  0  0  0  0
   11.0330   -8.2090    1.5760 H   0  0  0  0  0  0  0  0  0  0  0  0
   11.6310   -7.6800   -0.4300 C   0  0  0  0  0  0  0  0  0  0  0  0
   11.7640   -8.7170   -0.7450 H   0  0  0  0  0  0  0  0  0  0  0  0
   11.2160   -7.1190   -1.2710 H   0  0  0  0  0  0  0  0  0  0  0  0
   12.9880   -7.0810   -0.0340 C   0  0  0  0  0  0  0  0  0  0  0  0
   13.4060   -7.6520    0.7980 H   0  0  0  0  0  0  0  0  0  0  0  0
   12.8430   -6.0460    0.2800 H   0  0  0  0  0  0  0  0  0  0  0  0
   13.9580   -7.1310   -1.2260 C   0  0  0  0  0  0  0  0  0  0  0  0
   13.5520   -6.5410   -2.0500 H   0  0  0  0  0  0  0  0  0  0  0  0
   14.0480   -8.1650   -1.5640 H   0  0  0  0  0  0  0  0  0  0  0  0
   15.3630   -6.6150   -0.8810 C   0  0  3  0  0  0  0  0  0  0  0  0
   15.7940   -7.2020   -0.0690 H   0  0  0  0  0  0  0  0  0  0  0  0
   16.8870   -4.6360   -0.4750 C   0  0  0  0  0  0  0  0  0  0  0  0
   17.4300   -5.1500    0.3190 H   0  0  0  0  0  0  0  0  0  0  0  0
   16.9490   -3.5540   -0.3600 H   0  0  0  0  0  0  0  0  0  0  0  0
   15.4280   -5.1150   -0.5430 C   0  0  0  0  0  0  0  0  0  0  0  0
   14.9060   -4.5470   -1.3160 H   0  0  0  0  0  0  0  0  0  0  0  0
   14.9470   -4.9290    0.4160 H   0  0  0  0  0  0  0  0  0  0  0  0
  3  4  2  0  0  0  0
  4  5  1  0  0  0  0
  4 71  1  0  0  0  0
  5  6  1  0  0  0  0
  5  7  1  0  0  0  0
  7  8  1  0  0  0  0
  7  9  1  0  0  0  0
  7 10  1  0  0  0  0
 10 11  1  0  0  0  0
 10 12  1  0  0  0  0
 10 13  1  0  0  0  0
 13 14  1  0  0  0  0
 13 15  1  0  0  0  0
 13 16  1  0  0  0  0
 16 17  1  0  0  0  0
 16 18  1  0  0  0  0
 16 19  1  0  0  0  0
 19 20  1  0  0  0  0
 19 21  1  0  0  0  0
 19 51  1  0  0  0  0
 21 22  1  0  0  0  0
 21 23  1  0  0  0  0
 23 24  1  0  0  0  0
 23 50  2  0  0  0  0
 24 25  1  0  0  0  0
 24 26  1  0  0  0  0
 26 27  1  0  0  0  0
 26 28  1  0  0  0  0
 26 29  1  0  0  0  0
 29 30  1  0  0  0  0
 29 31  1  0  0  0  0
 29 33  1  0  0  0  0
 31 32  1  0  0  0  0
 33 34  1  0  0  0  0
 33 35  1  0  0  0  0
 33 37  1  0  0  0  0
 35 36  1  0  0  0  0
 37 38  1  0  0  0  0
 37 39  1  0  0  0  0
 37 41  1  0  0  0  0
 39 40  1  0  0  0  0
 41 42  1  0  0  0  0
 41 43  1  0  0  0  0
 41 45  1  0  0  0  0
 43 44  1  0  0  0  0
 45 46  1  0  0  0  0
 45 47  1  0  0  0  0
 45 48  1  0  0  0  0
 48 49  1  0  0  0  0
 51 52  1  0  0  0  0
 51 70  2  0  0  0  0
 52 53  1  0  0  0  0
 52 54  1  0  0  0  0
 54 55  1  0  0  0  0
 54 69  2  0  0  0  0
 55 56  1  0  0  0  0
 55 67  2  0  0  0  0
 56 57  1  0  0  0  0
 56 58  2  0  0  0  0
 58 59  1  0  0  0  0
 58 60  1  0  0  0  0
 60 61  1  0  0  0  0
 60 65  2  0  0  0  0
 61 62  1  0  0  0  0
 61 63  1  0  0  0  0
 61 64  1  0  0  0  0
 65 66  1  0  0  0  0
 65 67  1  0  0  0  0
 67 68  1  0  0  0  0
 71 72  1  0  0  0  0
 71 73  1  0  0  0  0
 71 74  1  0  0  0  0
 74 75  1  0  0  0  0
 74 76  1  0  0  0  0
 74 77  1  0  0  0  0
 77 78  1  0  0  0  0
 77 79  1  0  0  0  0
 77 80  1  0  0  0  0
 80 81  1  0  0  0  0
 80 82  1  0  0  0  0
 80 83  1  0  0  0  0
 83 84  1  0  0  0  0
 83  1  1  0  0  0  0
 83 88  1  0  0  0  0
  1  2  1  0  0  0  0
  2 85  1  0  0  0  0
 85 86  1  0  0  0  0
 85 87  1  0  0  0  0
 85 88  1  0  0  0  0
 88 89  1  0  0  0  0
 88 90  1  0  0  0  0
M  END
>  <CAS>
e9

>  <name>
28

>  <GRAPH.INDEX>
166

>  <DIPOLE>
25.15

$$$$
